# Supplementary material for: Visual prediction of outcomes in patients undergoing intravenous thrombolysis
Source: PLoS One. 2025 Dec 18;20(12):e0336226. doi: 10.1371/journal.pone.0336226 (PMC12714193; doi:10.1371/journal.pone.0336226)
Supplement: S1 File — (CSV) [file pone.0336226.s002.csv]

ID	YH	Gender	Age	SHENGAO	SHENGAO2	TIZHONG	BMI	A/P	TOAST	Smoking	Drinking	OTT	DNT	pro-mRS	HTN	DM	AF	CHD	HYP	HCY	ANIHSS	PNIHSS	SBP	DBP	WBC	HGB	PLT	N	PNR	N%	L	NLR	MNR	E	NER	EMR	PT	APTT	INR2	GLU	BNP	LDH	GR	UA	TC	TG	HDL	LDL	H/L
396	1	2	64	166	1.66	64	23.22543185	1	1	0	0	223	44	0	1	1	0	1	1	1	12	11	168	81	14.8	131	248	13.06	18.98928025	88.2	1.09	11.98165138	0.04517611	0.04	326.5	0.06779661	10	27.5	0.87	11.1	30.1	500	51.9	228.8	4.84	1.84	0.21	2.53	0.083003953
61	0	1	44	178	1.78	90	28.40550436	1	1	1	1	217	60	0	0	0	0	1	1	0	1	1	137	98	7.72	156	251	5.48	45.80291971	71	1.35	4.059259259	0.136861314	0.13	42.15384615	0.173333333	10.3	29.3	0.89	5.39	9.3	412	55.3	278.7	4.84	7.76	1.7	1.8	0.944444444
808	0	1	85	165	1.65	75	27.54820937	1	1	0	0	207	42	0	1	0	0	0	1	0	4	2	115	59	6.4	135	252	4	63	62.4	1.62	2.469135802	0.1325	0.17	23.52941176	0.320754717	11	28.1	0.96	5.88	0.16	387.45	79	395.34	4.89	0.98	1.27	2.85	0.445614035
384	0	1	64	171	1.71	67	22.91303307	2	1	1	0	227	44	1	1	1	0	0	1	0	4	2	123	69	7.43	128	206	4.76	43.27731092	64.1	2.03	2.344827586	0.102941176	0.15	31.73333333	0.306122449	10.1	27.5	0.88	17.31	26.5	350	122.3	328.6	3.96	3.5	0.82	1.88	0.436170213
528	0	2	68	160	1.6	79	30.859375	2	1	0	0	110	34	0	0	0	0	0	1	0	3	1	138	64	4.75	115	272	3.04	89.47368421	64.1	1.36	2.235294118	0.098684211	0.03	101.3333333	0.1	11.6	28.9	1.01	6.45	23	164	50.2	266.1	3.3	2.46	1.05	1.49	0.704697987
37	0	1	40	169	1.69	98	34.31252407	2	1	1	0	149	115	1	1	0	0	0	1	0	2	1	141	79	10.83	175	286	6.62	43.20241692	61.2	3.2	2.06875	0.107250755	0.22	30.09090909	0.309859155	12.3	24.7	1.02	6.62	0.23	161.3	82.34	448.1	4.13	3.87	0.88	1.88	0.468085106
272	0	1	59	170	1.7	75	25.95155709	2	1	1	0	169	65	0	1	0	0	0	1	0	4	2	140	90	6.12	144	195	3.26	59.81595092	53.2	2	1.63	0.23006135	0.08	40.75	0.106666667	10	24.6	0.87	5.59	20.6	188	83.1	282.5	5.9	0.91	1.09	4.18	0.26076555
41	1	1	40	172	1.72	75	25.35154137	1	1	0	0	119	110	0	0	0	0	0	1	1	10	8	114	76	3.53	144	249	1.81	137.5690608	51.2	1.31	1.381679389	0.475138122	0.08	22.625	0.093023256	9.7	31.5	0.77	9.4	16	342.9	58.17	371.92	9.01	1.79	0.67	6.44	0.104037267
69	0	1	46	172	1.72	78	26.36560303	1	2	1	1	99	27	0	1	1	0	0	1	0	1	1	150	92	10.23	172	210	4.95	42.42424242	48.4	4.12	1.201456311	0.147474747	0.4	12.375	0.547945205	9.6	25	0.83	13	0.5	440	42.7	195.2	4.48	5.01	0.89	0.93	0.956989247
387	0	1	64	170	1.7	70	24.22145329	2	1	1	0	127	59	0	0	0	0	0	1	1	14	14	139	98	8.91	157	164	3.95	41.51898734	44.4	3.92	1.007653061	0.187341772	0.28	14.10714286	0.378378378	10.3	25.7	0.89	6.3	23.2	382	108.2	259.1	5.61	1.99	1.45	3.39	0.427728614
234	0	1	57	175	1.75	75	24.48979592	1	1	0	0	80	46	0	1	0	0	0	0	0	4	2	147	90	14.06	164	171	12.95	13.2046332	92.1	0.64	20.234375	0.031660232	0.01	1295	0.024390244	11.9	31.5	1.03	9.46	17.5	579.76	60.31	407.1	5.57	1.42	1.35	3.65	0.369863014
339	1	2	62	166	1.66	64	23.22543185	1	3	0	0	243	84	0	1	1	1	1	0	0	15	11	144	86	15.16	150	261	13.93	18.73653984	91.9	0.79	17.63291139	0.030150754	0.01	1393	0.023809524	10.3	31.5	0.89	25.79	334	510	42.9	279.7	5.01	1.27	1.24	3.18	0.389937107
437	1	1	65	178	1.78	78	24.61810377	2	1	0	0	162	39	0	1	1	0	0	0	1	9	9	132	68	9.19	140	219	8.26	26.51331719	89.9	0.47	17.57446809	0.053268765	0.01	826	0.022727273	9.9	24.6	0.86	13.31	30.3	397	71	263.4	4.36	1.68	0.21	2.43	0.086419753
583	1	2	70	162	1.62	77	29.34003963	1	3	0	0	60	32	0	0	0	1	1	0	0	13	12	105	61	8.71	115	206	7.88	26.14213198	90.5	0.47	16.76595745	0.098984772	0.02	394	0.025641026	13	19.9	1.13	5.62	60.2	392	12.4	423.4	2.01	0.86	0.66	1.23	0.536585366
679	1	1	74	170	1.7	78	26.98961938	2	1	1	1	188	41	1	0	1	0	0	0	0	22	17	167	79	12.78	150	250	11.48	21.77700348	89.8	0.77	14.90909091	0.041811847	0.01	1148	0.020833333	9.9	24.6	0.86	14.76	8.9	226	67.9	327.2	6.29	1.25	0.21	3.57	0.058823529
169	1	1	54	170	1.7	70	24.22145329	1	3	1	1	198	32	0	0	0	1	1	0	1	10	10	105	53	12.21	179	192	10.67	17.99437676	87.4	0.72	14.81944444	0.062792877	0.1	106.7	0.149253731	12.7	26.2	1.11	6.91	211	560.9	86.49	797.03	5.48	1.23	0.56	3.16	0.17721519
218	0	1	56	172	1.72	55	18.59113034	1	1	1	0	168	132	0	1	0	0	0	0	0	3	3	140	89	12.25	158	235	11.2	20.98214286	91.4	0.76	14.73684211	0.025	0.01	1120	0.035714286	11.6	27.8	1.01	7.46	11.9	411	55.4	281	3.52	0.56	0.84	1.89	0.444444444
303	1	2	60	161	1.61	53	20.44674202	1	1	0	0	70	52	1	1	1	0	1	0	0	6	6	144	72	6.26	61	121	5.4	22.40740741	86.3	0.39	13.84615385	0.064814815	0.12	45	0.342857143	11.9	25.7	1.04	9.04	2120	645	291.2	706.7	2.04	1.54	0.39	1.1	0.354545455
505	0	2	68	158	1.58	70	28.04037814	1	2	0	0	137	30	0	0	0	0	0	0	0	11	11	158	85	14.28	149	229	12.89	17.76570985	90.3	0.99	13.02020202	0.028704422	0.01	1289	0.027027027	10.3	24.2	0.89	6.46	36.7	469	39.6	146.7	4.5	1.61	0.95	2.71	0.350553506
611	1	1	71	170	1.7	83	28.71972318	2	1	0	1	55	21	0	1	1	0	1	0	0	16	16	152	86	11.3	130	218	9.92	21.97580645	87.8	0.77	12.88311688	0.058467742	0.02	496	0.034482759	11	26.8	0.96	9.86	25.6	540	67.2	223.7	6.76	1.74	1.69	4.64	0.364224138
347	1	1	62	171	1.71	55	18.80920625	1	1	0	0	102	94	1	1	0	0	0	0	0	25	27	161	81	7.02	133	166	6.18	26.86084142	88	0.51	12.11764706	0.045307443	0.03	206	0.107142857	13.4	24.6	1.13	8.22	757	179.3	52.23	217.54	4.05	0.49	1.54	2.03	0.75862069
446	0	1	65	173	1.73	77	25.72755521	2	1	1	1	205	145	1	1	0	0	0	0	1	2	1	155	94	13.36	139	185	11.61	15.93453919	86.9	0.98	11.84693878	0.06287683	0.01	1161	0.01369863	10.9	25.1	0.99	5.69	212	223.1	82	277	5.4	0.93	1.54	3.41	0.451612903
126	1	1	51	171	1.71	70	23.93898977	1	1	1	1	245	210	0	1	0	0	0	0	1	13	13	154	99	13.36	139	185	11.61	15.93453919	66.9	0.98	11.84693878	0.06287683	0.01	1161	0.01369863	10.9	25.1	0.99	5.69	21	223.1	82	277	5.4	0.93	1.54	3.41	0.451612903
705	1	1	76	173	1.73	65	21.71806609	2	1	1	1	141	78	0	1	0	0	0	0	0	16	16	172	89	11.54	139	196	10.01	19.58041958	86.7	0.85	11.77647059	0.063936064	0.01	1001	0.015625	11.5	19.9	1	5.59	393.8	198.1	50.03	192.84	3.81	0.58	0.36	1.68	0.214285714
286	0	1	59	172	1.72	88	29.74580855	1	1	1	0	163	39	0	1	0	0	1	0	1	9	7	149	77	9.28	173	182	8.18	22.24938875	88.2	0.7	11.68571429	0.045232274	0.02	409	0.054054054	10.3	24.6	0.89	6.74	33.8	149	96.2	439.9	3.58	0.62	1.03	2.3	0.447826087
518	1	2	68	157	1.57	55.5	22.51612641	1	1	0	0	184	166	0	1	0	1	1	0	0	6	6	156	76	11.85	141	290	10.6	27.35849057	89.4	0.91	11.64835165	0.030188679	0.01	1060	0.03125	12.5	19.7	1.04	5.2	102	549.57	64.2	314.21	4.72	1.12	1.58	2.6	0.607692308
441	0	1	65	174	1.74	70	23.1206236	2	1	1	1	180	12	0	0	0	0	0	0	0	5	1	132	85	13.27	146	120	11.74	10.22146508	88.5	1.01	11.62376238	0.04088586	0.01	1174	0.020833333	10.4	22.8	0.9	10.02	20.6	199	78.6	330.4	3.98	1.56	0.81	2.34	0.346153846
90	0	1	48	172	1.72	78	26.36560303	1	3	1	0	131	29	0	1	0	0	0	0	0	8	6	144	93	21.18	171	257	18.54	13.86192017	87.6	1.61	11.51552795	0.053398058	0.01	1854	0.01010101	9.6	24.2	0.83	5.3	361	351	62.2	454.8	4.01	2.1	0.85	2.37	0.358649789
371	1	1	63	170	1.7	57	19.72318339	1	1	0	0	40	120	0	1	1	1	1	0	1	25	25	135	82	8.48	148	158	7.32	21.58469945	86.4	0.64	11.4375	0.06420765	0.02	366	0.042553191	12.9	26.2	1.08	16.77	540.9	200	67	228	3.74	0.66	1.14	2.26	0.504424779
440	1	1	65	173	1.73	67	22.38631428	1	1	1	1	202	42	1	1	0	0	0	0	0	15	15	176	89	15.37	120	216	12.69	17.0212766	82.5	1.12	11.33035714	0.114263199	0.1	126.9	0.068965517	9.8	29.3	0.85	5.64	48.1	417	88	276.6	4.66	1.6	1.09	3	0.363333333
537	0	2	69	157	1.57	53	21.50188649	1	1	0	0	166	130	0	1	0	0	0	0	0	3	2	171	79	7.15	119	282	6.45	43.72093023	90.2	0.57	11.31578947	0.018604651	0.01	645	0.083333333	12.4	21.8	1.03	8.04	114	666.2	76.94	265.77	4.17	1.72	1.65	1.61	1.02484472
186	0	1	55	175	1.75	78	25.46938776	2	1	0	0	134	59	0	0	1	0	0	0	0	9	9	137	88	13.31	159	214	11.49	18.62489121	86.3	1.02	11.26470588	0.059181897	0.07	164.1428571	0.102941176	10.5	24.1	0.9	12.04	15.85	450.16	52.91	233.39	4.59	1.69	1.22	2.75	0.443636364
663	1	2	73	160	1.6	60	23.4375	1	1	0	0	143	113	0	0	0	0	0	0	0	12	11	139	50	12.31	120	199	10.74	18.52886406	87.3	1.01	10.63366337	0.047486034	0.01	1074	0.019607843	11.5	28.2	1	6.3	27.7	133	39.7	201.6	4.61	1.15	1.11	2.68	0.414179104
308	1	1	60	169	1.69	80	28.01022373	1	1	0	0	115	50	0	0	0	1	1	0	1	8	8	100	74	8.18	120	166	7.03	23.61308677	86	0.68	10.33823529	0.062588905	0.02	351.5	0.045454545	10.3	24.6	0.89	7.91	248	205	67.6	328.1	5.9	0.91	0.61	4.18	0.145933014
692	0	2	75	165	1.65	74	27.18089991	2	1	0	0	226	60	0	1	0	0	0	0	0	3	3	178	86	13.02	127	318	11.06	28.7522604	85	1.1	10.05454545	0.054249548	0.2	55.3	0.333333333	11.2	19.9	1.02	8.4	390.5	392.81	62.34	281.5	5.85	1.41	1.08	4.07	0.265356265
244	1	2	57	157	1.57	55.5	22.51612641	1	3	0	0	206	71	0	0	0	1	0	0	0	18	18	133	72	8.69	101	551	7.56	72.88359788	87	0.77	9.818181818	0.113756614	0.03	252	0.034883721	12.3	26.4	1.07	12.07	304	448	90.8	319.2	4.2	1.43	0.67	2.38	0.281512605
324	1	1	61	169	1.69	64	22.40817899	1	1	0	0	226	44	0	1	1	0	1	0	1	25	26	155	87	9.38	153	211	7.88	26.77664975	84.1	0.82	9.609756098	0.08248731	0.01	788	0.015384615	11.1	19.9	0.96	9.03	5.7	418	54	211.6	3.32	0.42	0.65	1.46	0.445205479
105	1	1	49	172	1.72	55.5	18.76014062	1	1	1	0	112	57	0	1	0	0	0	0	1	19	19	156	92	10.85	134	175	9.28	18.85775862	85.5	0.97	9.567010309	0.059267241	0.04	232	0.072727273	11	29.3	0.96	5.25	208	307	160.3	522.9	4.07	0.87	0.63	2.69	0.234200743
335	0	1	62	172	1.72	93	31.4359113	2	1	1	1	60	21	0	0	0	0	0	0	0	6	4	143	77	9.79	176	172	8.46	20.33096927	86.4	0.91	9.296703297	0.047281324	0.01	846	0.025	10.3	23.9	0.89	6.43	7.8	362	66.8	281.3	4.74	1.01	1.37	2.1	0.652380952
555	1	1	69	171	1.71	67	22.91303307	1	1	1	1	210	43	0	1	1	0	1	0	1	1	1	140	80	12.24	146	204	10.39	19.63426372	84.9	1.12	9.276785714	0.063522618	0.03	346.3333333	0.045454545	11.1	23.9	1.01	8.71	663.1	450.15	79.72	377.03	3.75	0.73	0.63	1.81	0.348066298
793	1	2	83	160	1.6	65	25.390625	2	2	0	0	61	22	0	1	0	0	0	0	1	11	11	140	80	9.69	139	197	8.4	23.45238095	86.7	0.91	9.230769231	0.044047619	0.01	840	0.027027027	11.1	25.7	0.97	6.41	134	390	51.8	398.7	5.09	0.96	1.21	3.49	0.346704871
650	0	1	73	172	1.72	78	26.36560303	2	1	0	0	149	38	1	0	0	0	0	0	0	5	3	146	95	6.92	150	136	5.43	25.04604052	78.5	0.59	9.203389831	0.165745856	0.01	543	0.011111111	10.9	26.4	0.95	10.31	112	554	97	302.1	3.83	1.81	0.9	1.91	0.471204188
60	0	1	44	176	1.76	76	24.53512397	1	1	0	0	134	110	0	1	0	0	0	0	0	13	13	160	90	18.04	154	316	15.71	20.1145767	87.1	1.72	9.13372093	0.035009548	0.01	1571	0.018181818	12.2	19.9	1.11	9.23	913.6	55.29	62.46	314.62	3.17	1.06	1.23	1.52	0.809210526
669	0	2	74	155	1.55	65	27.05515088	1	1	0	0	35	14	0	0	0	0	1	0	0	2	1	113	74	11.29	118	174	9.46	18.39323467	83.8	1.05	9.00952381	0.06448203	0.14	67.57142857	0.229508197	10.4	26.7	0.9	7.96	55.7	353	67.1	403.2	3.64	0.92	1.11	1.56	0.711538462
534	0	1	69	170	1.7	60	20.76124567	1	1	1	1	99	48	0	1	0	0	0	0	0	5	3	156	94	12.6	155	204	10.69	19.08325538	84.9	1.19	8.983193277	0.057998129	0.07	152.7142857	0.112903226	10.9	26.2	0.95	5.47	0.3	377.7	75.08	289.4	5.94	1.86	1.08	4.04	0.267326733
198	1	1	55	176	1.76	80	25.82644628	1	1	1	1	184	98	0	1	1	0	0	0	1	6	11	147	90	13.99	104	371	11.54	32.14904679	82.5	1.29	8.945736434	0.091854419	0.07	164.8571429	0.066037736	12.9	29.3	1.11	12.23	2348	232.2	401.21	419.4	4.96	1.78	0.88	3.13	0.28115016
766	1	1	80	167	1.67	44	15.77682957	2	1	1	1	141	60	1	1	0	0	0	0	1	25	25	145	78	10.63	142	126	8.85	14.23728814	83.3	1	8.85	0.08700565	0.01	885	0.012987013	25.3	36.3	2.23	6.36	23	599	71	457	4.56	1.46	0.75	2.72	0.275735294
146	0	2	53	155	1.55	77	32.04994797	2	1	0	0	145	60	0	1	1	0	0	0	0	7	4	165	89	8.23	140	277	6.98	39.68481375	84.8	0.8	8.725	0.058739255	0.03	232.6666667	0.073170732	9.9	19.4	0.86	7.66	5	420	56.1	230.5	5	1.81	0.99	2.91	0.340206186
681	0	1	74	170	1.7	60	20.76124567	1	1	0	0	157	37	0	0	0	0	0	0	1	1	1	139	88	6.3	134	155	5.34	29.02621723	84.8	0.63	8.476190476	0.041198502	0.09	59.33333333	0.409090909	10.6	23.3	0.92	7.9	69.8	196	68.9	436.7	5	1.02	1.27	3.15	0.403174603
379	0	2	64	150	1.5	50	22.22222222	2	1	0	0	171	136	0	1	0	0	0	0	0	3	3	157	94	9.82	132	230	8.17	28.15177479	83.2	0.97	8.422680412	0.070991432	0.08	102.125	0.137931034	12.3	19.9	1.02	7.04	23	516.91	50.13	247.2	5.06	0.6	1.48	3.04	0.486842105
260	1	2	58	164	1.64	75	27.88518739	1	3	1	0	129	59	0	0	0	1	0	0	1	20	19	165	79	15	157	269	12.37	21.74616006	82.5	1.51	8.19205298	0.087308003	0.02	618.5	0.018518519	11	24.9	0.96	5.49	70.8	544.22	56.84	384.09	4.48	1.53	0.88	2.57	0.342412451
675	1	1	74	175	1.75	70	22.85714286	1	1	1	1	83	47	0	1	0	1	0	0	0	13	13	136	78	9.32	138	129	7.51	17.1770972	80.6	0.93	8.075268817	0.114513981	0.01	751	0.011627907	11.6	32.9	1.01	6.35	3372	724.54	77.37	358.02	5.23	0.6	1.4	3.09	0.453074434
592	1	1	70	172	1.72	55	18.59113034	2	1	1	1	180	26	1	0	0	0	1	0	0	24	22	135	82	11.34	140	259	9.35	27.70053476	82.5	1.16	8.060344828	0.081283422	0.02	467.5	0.026315789	12.1	26.5	1.01	7.23	88.9	203	65	371	3.74	0.66	0.66	2.26	0.292035398
326	1	2	61	158	1.58	70	28.04037814	2	3	0	0	115	36	0	1	1	1	1	0	0	18	18	118	85	12.96	148	224	10.79	20.75996293	83.3	1.34	8.052238806	0.072289157	0.04	269.75	0.051282051	10.4	19.4	0.9	17.59	119	427	53.7	267.3	4.49	1.61	0.95	2.71	0.350553506
322	1	1	61	172	1.72	78	26.36560303	1	1	0	0	63	68	0	1	1	1	0	0	1	11	11	155	79	8.24	137	181	6.96	26.00574713	84.5	0.87	8	0.041666667	0.1	69.6	0.344827586	11	25.1	0.96	13.63	88.6	555	86.8	274.9	4.73	2.93	2.44	1.38	1.768115942
334	0	1	62	172	1.72	78	26.36560303	2	1	1	1	101	35	0	0	0	0	0	0	1	25	25	138	75	15.22	150	316	12.76	24.76489028	83.8	1.61	7.925465839	0.047805643	0.21	60.76190476	0.344262295	10.4	27.3	0.9	12.58	22	440	142.6	419.4	4.13	0.89	1.3	2.26	0.575221239
810	1	2	85	170	1.7	50	17.30103806	1	1	0	0	191	150	0	1	1	0	1	0	1	22	22	113	79	7.09	139	165	5.5	30	76.3	0.7	7.857142857	0.149090909	0.12	45.83333333	0.146341463	12.4	31.5	1.07	9.6	2192	345	56.8	366	2.35	0.68	1.08	1.04	1.038461538
481	0	1	67	173	1.73	65	21.71806609	2	1	0	0	172	40	0	0	0	0	0	0	1	2	2	155	88	7.85	168	172	6.78	25.36873156	86.4	0.87	7.793103448	0.028023599	0.1	67.8	0.526315789	11.2	25.2	0.97	6.54	23	619.35	63.24	306.13	4.18	0.56	1.15	2.46	0.467479675
265	0	2	58	160	1.6	77	30.078125	1	1	0	0	200	20	0	1	0	0	0	0	0	9	2	146	85	13.79	135	226	11.83	19.10397295	85.5	1.53	7.732026144	0.032121724	0.02	591.5	0.052631579	11.8	27.3	1.08	8.85	5	182	53	276	5.31	3.6	1.24	3.14	0.394904459
757	0	1	79	170	1.7	54	18.68512111	1	1	0	0	200	39	0	1	0	1	0	0	1	3	3	152	79	7.08	139	165	5.4	30.55555556	76.2	0.7	7.714285714	0.151851852	0.12	45	0.146341463	12.3	29.1	1.06	4.98	2192	345	56.7	365	2.34	0.67	1.08	1.04	1.038461538
806	1	1	84	170	1.7	75	25.95155709	2	1	0	0	91	90	0	1	0	0	0	0	1	12	12	165	67	9.95	153	232	8.32	27.88461538	83.6	1.09	7.633027523	0.0625	0.01	832	0.019230769	10	25.7	0.87	6.91	32.4	543	69	339.9	5.05	0.97	0.21	3.25	0.064615385
561	1	2	69	162	1.62	77	29.34003963	1	1	0	0	30	10	0	1	1	1	1	0	0	25	25	161	78	7.26	108	139	6.05	22.97520661	83.3	0.8	7.5625	0.061157025	0.02	302.5	0.054054054	12.3	26	1	10.2	2351	394.07	88.5	393.84	4.65	0.87	0.43	2.67	0.161048689
447	1	1	65	173	1.73	75	25.05930703	1	1	0	0	135	15	0	0	0	0	0	0	1	4	4	168	90	8.62	154	146	7.12	20.50561798	82.7	0.95	7.494736842	0.071629213	0.03	237.3333333	0.058823529	10.8	25.1	0.91	6.99	11.9	211	59.2	431.7	5.2	0.85	1.15	3.47	0.331412104
201	1	1	55	173	1.73	78.5	26.22874135	1	1	1	1	214	43	0	1	1	0	1	0	1	2	1	150	81	8.21	163	241	7.04	34.23295455	85.9	0.94	7.489361702	0.028409091	0.01	704	0.05	10	25.7	0.87	16.54	27.7	302	41.4	305.2	6.24	6.11	1.04	2.81	0.370106762
321	1	2	61	155	1.55	77	32.04994797	1	1	0	0	122	110	0	1	1	0	0	0	0	21	21	137	79	10.22	167	139	8.64	16.08796296	84.5	1.16	7.448275862	0.046296296	0.01	864	0.025	10.3	26	0.89	30.1	35.9	208	36.1	150.4	4.47	0.86	0.97	2.83	0.342756184
610	1	2	71	162	1.62	77	29.34003963	1	3	0	0	213	43	0	0	0	1	0	0	0	15	13	152	76	13.98	145	237	11.76	20.15306122	84.2	1.6	7.35	0.046768707	0.04	294	0.072727273	11.1	24.2	0.96	8.9	1166	522.76	50.21	299.03	4.67	1.01	1.28	2.45	0.52244898
7	1	2	30	161	1.61	70	27.00513097	1	1	0	0	233	81	0	0	0	0	0	0	0	12	9	135	98	7.9	135	205	6.39	32.08137715	80.9	0.88	7.261363636	0.093896714	0.02	319.5	0.033333333	12.2	17.3	1.02	7.23	5	371.38	41.01	285.76	2.85	0.61	0.66	1.45	0.455172414
724	1	2	77	163	1.63	53	19.94805977	1	1	1	0	183	40	1	1	0	0	0	0	0	6	4	170	82	7.49	138	130	6.24	20.83333333	83.3	0.87	7.172413793	0.137820513	0.03	208	0.034883721	10.2	31.5	0.81	6.14	8.6	598.43	51.66	194.11	5.71	0.96	1.42	3.58	0.396648045
541	0	1	69	172	1.72	78	26.36560303	1	1	1	1	78	24	1	1	1	0	0	0	1	2	1	133	79	9.92	169	196	8.05	24.34782609	81.1	1.13	7.123893805	0.085714286	0.02	402.5	0.028985507	11.3	24.7	0.92	10.71	54.7	469.2	53.95	249	4.96	0.89	1.38	2.86	0.482517483
738	1	1	78	174	1.74	89	29.39622143	1	1	0	0	118	51	0	0	0	1	0	0	1	10	10	132	66	6.38	138	101	5.23	19.31166348	82	0.74	7.067567568	0.063097514	0.06	87.16666667	0.181818182	13.6	29.3	1.13	5.58	0.05	351.28	81.37	340.2	3.61	0.64	1.61	1.58	1.018987342
63	1	1	44	170	1.7	80	27.6816609	2	1	1	1	77	24	0	1	0	0	0	0	1	2	1	117	87	11.86	149	213	9.68	22.00413223	81.6	1.39	6.964028777	0.07231405	0.08	121	0.114285714	10.3	31.5	0.89	6.21	5	375	74.7	254.3	4.36	2.82	0.94	2.43	0.386831276
122	1	1	51	173	1.73	61	20.38156971	1	1	0	1	113	78	0	1	0	0	0	0	1	3	2	168	91	8.01	141	261	6.45	40.46511628	80.6	0.93	6.935483871	0.120930233	0.05	129	0.064102564	11.6	24.6	0.99	5.84	4	232.36	66.96	376.39	4.37	1.27	0.67	2.65	0.252830189
693	0	1	75	172	1.72	80	27.04164413	2	1	0	0	229	44	1	1	0	0	1	0	0	6	6	123	70	8.16	173	170	6.86	24.78134111	84.2	0.99	6.929292929	0.040816327	0.01	686	0.035714286	10.3	25.7	0.89	7.93	150	514	63.1	301	3.58	0.59	0.94	2.34	0.401709402
788	1	1	82	172	1.72	58	19.605192	1	1	0	0	135	110	0	0	0	0	0	0	0	8	7	130	70	13.99	135	330	10.77	30.64066852	77	1.56	6.903846154	0.092850511	0.62	17.37096774	0.62	12.1	26.4	1.01	6.39	120	327.39	59.73	188.03	4.55	0.95	1.04	3.23	0.321981424
191	0	2	55	161	1.61	66	25.46198063	1	1	0	0	129	37	0	1	0	0	0	0	0	2	1	146	72	5.13	107	279	4	69.75	77.9	0.58	6.896551724	0.1125	0.06	66.66666667	0.133333333	9.7	26.4	0.84	7.39	18.5	198	66.8	429.7	4.22	0.86	1.41	2.33	0.605150215
520	1	2	68	162	1.62	77	29.34003963	2	1	0	0	85	34	1	1	0	0	0	0	1	25	35	110	66	10.43	144	217	8.54	25.40983607	81.8	1.24	6.887096774	0.06557377	0.05	170.8	0.089285714	11.4	21.9	0.99	6.95	225	583.03	94.58	530.75	3.05	0.65	0.25	1.28	0.1953125
632	1	2	72	162	1.62	66	25.1486054	1	1	0	0	109	35	0	1	0	0	0	0	0	6	5	172	86	5.39	116	81	4.35	18.62068966	80.6	0.64	6.796875	0.197701149	0.01	435	0.011627907	9.7	21.4	0.84	11.71	110	296	55.5	279.7	7.17	2.15	2.29	3.15	0.726984127
600	0	1	71	170	1.7	55.5	19.20415225	1	1	0	0	176	40	0	1	0	0	0	0	1	4	2	147	94	6.69	141	153	5.15	29.70873786	77	0.76	6.776315789	1.083495146	0.17	30.29411765	0.03046595	10.2	31.5	0.88	5.93	10	227	63.7	238.6	3.08	0.97	1.05	1.44	0.729166667
504	0	1	68	173	1.73	71	23.72281065	1	1	1	0	124	103	1	1	0	0	0	0	0	2	1	172	63	9.67	168	614	7.41	82.86099865	76.6	1.1	6.736363636	0.086369771	0.35	21.17142857	0.546875	13.2	32.5	1.15	5.33	76.4	590.83	80.93	322.97	3.75	0.82	1.01	2.1	0.480952381
489	1	1	67	173	1.73	71	23.72281065	1	1	1	0	215	79	0	0	0	0	1	0	1	16	15	160	94	8.52	130	215	6.82	31.52492669	80.1	1.03	6.621359223	0.086510264	0.07	97.42857143	0.118644068	11.6	26.2	1.01	5.28	56	505.06	78.6	279.37	4.65	0.76	0.63	2.74	0.229927007
179	0	1	54	173	1.73	78	26.06167931	2	1	1	0	137	78	0	0	0	0	0	0	0	2	0	143	69	9.57	143	279	7.78	35.86118252	81.4	1.18	6.593220339	0.059125964	0.1	77.8	0.217391304	9	27.9	0.78	7.64	19.1	263	93.6	463.1	6.01	1.95	1.03	3.96	0.26010101
551	1	1	69	170	1.7	60	20.76124567	1	3	1	0	33	14	1	1	0	1	0	0	1	12	11	116	74	10.98	152	218	8.97	24.303233	81.6	1.38	6.5	0.05574136	0.1	89.7	0.2	11	28.8	0.96	5.77	599	343	122.3	552	4.62	0.9	1.69	2.53	0.66798419
401	1	1	64	170	1.7	63	21.79930796	1	1	1	1	164	31	0	0	0	0	0	0	0	4	3	145	89	7.07	130	187	5.78	32.35294118	81.9	0.9	6.422222222	0.148788927	0.13	44.46153846	0.151162791	10.8	31.5	0.94	6.18	139	460	59.8	245.6	3.87	0.91	0.54	2.21	0.244343891
434	1	2	65	151	1.51	58	25.43748081	1	3	0	0	65	23	0	0	0	1	0	0	1	12	12	141	88	9.72	132	154	8.01	19.22596754	82.4	1.26	6.357142857	0.049937578	0.04	200.25	0.1	12.3	28.1	1.07	5.07	439	609	42.3	238.6	3.27	0.4	0.92	2.11	0.436018957
393	1	1	64	176	1.76	78	25.18078512	2	1	0	0	151	62	1	1	1	0	0	0	1	14	14	163	98	9.8	179	230	7.93	29.0037831	80.9	1.25	6.344	0.070617907	0.04	198.25	0.071428571	10.8	27.6	0.94	10.99	7	515.06	76.92	323.58	8.33	1.61	1.68	5.68	0.295774648
110	1	1	50	167	1.67	71	25.4580659	1	1	1	1	206	67	0	1	1	0	0	0	1	2	2	125	80	8.16	145	195	6.83	28.55051245	83.7	1.09	6.266055046	0.125915081	0.05	136.6	0.058139535	11	29.3	0.96	10.51	7.4	271	73.6	256.7	5.3	1.59	0.92	3.73	0.246648794
637	0	2	72	167	1.67	64	22.94811574	1	1	0	0	171	40	0	1	1	0	0	0	0	2	2	165	72	15.66	149	244	12.87	18.95881896	82.1	2.06	6.247572816	0.04972805	0.04	321.75	0.0625	9.5	24.6	0.82	12.8	52.3	210	61.1	140.8	5.87	1.59	1.13	3.69	0.306233062
514	1	1	68	170	1.7	71	24.56747405	1	1	1	1	224	60	0	0	1	0	0	0	0	13	14	135	71	9.82	130	240	7.48	32.0855615	76.2	1.2	6.233333333	0.117647059	0.21	35.61904762	0.238636364	11.9	29.9	1.04	7.74	5.8	405.38	102.13	365.84	4.02	2.09	0.86	2.09	0.411483254
227	0	1	56	172	1.72	76	25.68956193	1	4	1	1	152	38	0	1	1	0	0	0	0	7	4	161	85	7.01	167	205	5.36	38.24626866	76.5	0.86	6.23255814	0.141791045	0.01	536	0.013157895	10.6	24.6	1.21	7.6	5	113	55.6	262.1	4.22	1.24	0.92	2.59	0.355212355
465	0	1	66	173	1.73	75	25.05930703	1	3	1	0	84	34	0	0	0	1	0	0	0	22	18	118	59	11.03	151	224	8.7	25.74712644	78.8	1.4	6.214285714	0.085057471	0.14	62.14285714	0.189189189	10.3	24.6	0.89	5.7	33.5	247	61.6	407.2	4.28	1.14	0.97	2.73	0.355311355
495	1	1	67	176	1.76	55.5	17.91709711	1	1	1	1	113	50	0	1	0	0	0	0	0	6	0	150	90	3.94	125	183	3.16	57.91139241	80.2	0.51	6.196078431	0.272151899	0.02	158	0.023255814	11.6	24.6	0.97	7.11	53	183	66	232	4.69	0.89	1.29	2.83	0.455830389
690	0	2	75	160	1.6	60	23.4375	1	3	0	0	65	32	0	1	0	1	1	0	0	6	6	122	54	6.29	125	134	5.23	25.62141491	83.2	0.85	6.152941176	0.036328872	0.01	523	0.052631579	12.8	30	1.07	5.11	90.7	163.1	53.93	199.25	3.26	1.09	1.39	1.38	1.007246377
652	1	2	73	162	1.62	55.5	21.1476909	1	1	0	0	108	35	0	1	0	0	1	0	1	5	3	122	54	6.29	125	134	5.23	25.62141491	83.2	0.85	6.152941176	0.164435946	0.01	523	0.011627907	12.8	30	1.07	5.11	90.76	163.1	53.93	199.25	3.26	1.9	1.39	1.38	1.007246377
715	0	1	77	178	1.78	70	22.09317005	1	1	0	0	116	50	0	0	0	1	1	0	0	9	1	130	79	4.98	133	175	3.59	48.74651811	72.1	0.59	6.084745763	0.211699164	0.02	179.5	0.026315789	13	31.3	1.08	4.69	312	527.67	76.76	342.41	4.18	0.56	1.51	2.01	0.751243781
781	0	1	82	172	1.72	50	16.90102758	2	2	0	0	146	38	0	0	0	0	0	0	0	5	3	149	60	7	137	160	5.56	28.77697842	79.5	0.92	6.043478261	0.075539568	0.09	61.77777778	0.214285714	10.2	27.5	0.88	10.55	25.2	362	52.8	207	4.69	0.85	1.55	2.22	0.698198198
81	0	1	47	170	1.7	75	25.95155709	1	1	0	1	120	32	0	0	0	0	0	0	0	16	16	127	87	6.2	161	218	4.88	44.67213115	78.7	0.81	6.024691358	0.090163934	0.05	97.6	0.113636364	11.7	28.2	0.97	5.66	0.89	260	60	570	6.58	1.14	0.21	4.05	0.051851852
429	0	1	65	170	1.7	78	26.98961938	1	1	1	1	57	21	0	1	0	0	0	0	0	4	4	172	96	7.72	170	267	6.3	42.38095238	81.5	1.07	5.887850467	0.046031746	0.03	210	0.103448276	11.2	24.9	0.95	10.99	0.5	508.8	63.39	299.21	5.33	1.04	1.28	3.53	0.362606232
736	1	2	78	150	1.5	50	22.22222222	2	1	1	0	118	36	0	1	1	0	1	0	1	23	23	172	92	7.33	123	187	5.76	32.46527778	78.6	0.98	5.87755102	0.079861111	0.12	48	0.260869565	11.8	28.3	1.03	7.2	3920	450.7	374.2	332.7	4.08	0.94	0.91	2.29	0.397379913
147	0	1	53	173	1.73	98	32.74416118	1	1	0	0	238	45	0	1	0	0	1	0	0	4	4	130	76	8.81	141	267	7.11	37.55274262	80.6	1.21	5.876033058	0.05766526	0.04	177.75	0.097560976	12.7	23.4	1.06	10.17	14.2	469.59	71.95	343.52	2.79	1.89	0.59	1.5	0.393333333
68	0	1	45	173	1.73	75	25.05930703	1	1	0	1	69	33	0	1	0	0	0	0	0	12	12	152	80	8.92	174	244	7.04	34.65909091	78.9	1.22	5.770491803	0.076704545	0.09	78.22222222	0.166666667	10.6	24.6	0.92	6.75	5	193	85.7	301.7	4.78	0.86	1.07	3.08	0.347402597
64	1	1	44	170	1.7	88	30.44982699	1	1	1	0	166	110	0	1	0	0	0	0	1	11	11	150	89	11.77	166	170	9.17	18.5387132	77.9	1.59	5.767295597	0.053435115	0.47	19.5106383	0.959183673	11.5	24.6	1	6.75	5	208	79.3	362.2	5.83	1.3	0.91	4.08	0.223039216
152	1	1	53	170	1.7	70	24.22145329	1	1	0	0	123	78	0	0	0	0	0	0	1	21	19	137	88	5.7	133	217	4.31	50.34802784	75.5	0.75	5.746666667	0.134570766	0.06	71.83333333	0.103448276	12.9	25.3	1.07	6.41	34	166.7	72.1	271.2	2.88	0.42	1	1.46	0.684931507
746	1	2	78	162	1.62	50	19.05197378	1	1	0	0	114	36	0	1	0	1	0	0	1	13	13	160	87	9.16	145	231	7.45	31.00671141	81.4	1.31	5.687022901	0.051006711	0.01	745	0.026315789	11.1	24.6	0.96	7.79	325	229	98.5	277.6	4.43	0.97	1.04	3.02	0.344370861
67	1	1	45	172	1.72	55	18.59113034	1	3	0	0	104	95	0	0	0	1	1	0	1	11	11	104	75	7.94	115	382	6.42	59.50155763	80.9	1.13	5.681415929	0.056074766	0.02	321	0.055555556	13.1	25.2	1.14	6.46	101	319.2	73.6	491.3	3.98	3.03	0.21	2.15	0.097674419
389	1	1	64	169	1.69	70	24.50894577	1	1	1	1	228	98	0	1	0	0	0	0	1	7	5	161	94	10.22	157	240	8.17	29.37576499	79.9	1.45	5.634482759	0.105263158	0.12	68.08333333	0.139534884	11.1	31.5	0.89	7.14	76	465.53	53.45	283.75	5.16	6.8	0.2	27.3	0.007326007
554	1	2	69	165	1.65	66	24.24242424	1	3	0	0	177	66	0	1	1	1	1	0	1	16	16	137	73	9.89	136	151	8.15	18.52760736	82.4	1.45	5.620689655	0.068711656	0.01	815	0.017857143	11.5	21.7	1	8.97	162	532	60.6	247.7	2.84	0.75	0.86	1.42	0.605633803
208	0	1	56	170	1.7	70	24.22145329	2	1	1	1	225	44	1	1	1	0	0	0	0	2	1	135	80	16.96	178	324	13.62	23.78854626	80.4	2.43	5.604938272	0.038179148	0.11	123.8181818	0.211538462	11.6	31.6	0.94	12.98	191	325.31	64.32	353.83	4.32	2.48	0.7	2.92	0.239726027
411	0	2	65	162	1.62	63	24.00548697	1	1	0	0	30	11	0	1	0	0	0	0	0	2	1	154	74	7.12	132	155	5.7	27.19298246	80.1	1.02	5.588235294	0.063157895	0.03	190	0.083333333	10.2	22.2	0.88	6.06	96.6	222	62.4	313.2	3.92	1.81	0.96	1.92	0.5
424	0	1	65	174	1.74	60	19.81767737	1	1	1	1	54	21	0	0	0	0	0	0	0	12	2	135	92	5.47	152	192	4.19	45.82338902	76.6	0.75	5.586666667	0.109785203	0.02	209.5	0.043478261	13.4	22.7	1.11	4.59	0.32	206.2	63.1	306.1	4.1	1.05	0.91	2.65	0.343396226
216	0	1	56	175	1.75	72	23.51020408	1	1	0	0	219	43	1	1	0	0	0	0	0	3	1	142	81	10.83	165	333	8.6	38.72093023	79.4	1.54	5.584415584	0.077906977	0.02	430	0.029850746	10.6	27.5	0.92	6.79	5	370	66.8	343.8	6.03	1.71	1.29	3.69	0.349593496
516	1	2	68	160	1.6	56	21.875	1	1	0	0	90	25	0	1	0	0	0	0	0	9	9	146	71	9.12	149	169	7.42	22.77628032	81.4	1.33	5.578947368	0.115902965	0.01	742	0.011627907	10.4	28.8	0.9	8.18	0.23	491.75	62.56	219.55	5.78	1.08	1.39	3.51	0.396011396
496	1	1	67	175	1.75	60	19.59183673	1	1	1	1	240	29	1	0	0	0	0	0	1	19	19	146	67	9.66	159	138	7.56	18.25396825	78.3	1.36	5.558823529	0.083333333	0.07	108	0.111111111	10.3	26.9	0.89	6.2	479	205	97.9	449.9	4.02	1.1	0.87	2.44	0.356557377
490	1	1	67	173	1.73	70	23.38868656	1	3	0	0	61	32	0	1	1	1	1	0	0	13	13	130	80	12.29	148	183	9.66	18.94409938	78.7	1.75	5.52	0.077639752	0.1	96.6	0.133333333	11.1	25.5	0.96	7.59	277	590	55.1	366.8	4.24	0.66	0.63	2.23	0.282511211
317	1	1	61	172	1.72	87	29.40778799	1	1	1	1	113	99	0	0	0	0	0	0	0	20	20	143	87	8.97	160	228	7.3	31.23287671	81.5	1.33	5.488721805	0.04109589	0.02	365	0.066666667	11.3	26	0.98	6.47	97.5	483.51	60.3	366.5	4.48	1.37	0.88	2.73	0.322344322
385	0	1	64	170	1.7	60	20.76124567	1	2	0	0	107	27	0	0	0	0	0	0	0	8	6	131	90	11.65	201	340	9.11	37.32162459	78.2	1.68	5.422619048	0.087815587	0.02	455.5	0.025	11.7	27.9	0.97	7.83	14.8	441.29	89.8	594.7	5.5	1.32	1.21	4.14	0.292270531
319	1	1	61	170	1.7	71	24.56747405	1	1	1	1	72	110	1	1	1	0	0	0	0	8	6	162	93	6.36	145	196	4.92	39.83739837	77.3	0.91	5.406593407	0.089430894	0.08	61.5	0.181818182	11.5	29.3	0.93	7.2	161	521.42	76.2	339.5	5.31	0.71	0.65	3.53	0.184135977
782	0	1	82	172	1.72	78	26.36560303	1	1	1	1	219	75	0	1	0	1	1	0	0	2	1	106	70	8.41	136	239	6.53	36.60030628	77.6	1.21	5.396694215	0.093415008	0.04	163.25	0.06557377	12	28.4	1.04	6.96	1441	505.34	98.29	391.06	3.06	0.58	1.13	1.29	0.875968992
811	0	2	86	158	1.58	65	26.03749399	1	1	0	0	187	179	0	1	0	1	1	0	1	13	11	139	83	7.16	113	223	5.38	41.44981413	75.2	1	5.38	0.12267658	0.11	48.90909091	0.166666667	11.4	35.3	0.95	5.65	595	394.9	102.2	354	3.2	1.35	1.02	1.55	0.658064516
771	0	2	80	158	1.58	65	26.03749399	1	1	0	0	131	11	0	1	0	0	0	0	1	10	10	170	63	8.44	123	191	6.81	28.04698972	80.8	1.27	5.362204724	0.038179148	0.08	85.125	0.307692308	10.2	24.9	0.88	6.68	485	177	79.3	511.8	6.06	2.05	1.06	4.37	0.242562929
62	0	2	44	155	1.55	77	32.04994797	1	1	0	0	114	50	0	0	0	0	0	0	0	5	4	118	68	6.59	139	142	4.83	29.39958592	73.2	0.91	5.307692308	0.163561077	0.05	96.6	0.063291139	12.5	22.9	1.09	5.89	501	235.6	65.6	273.4	4.59	1.25	0.93	2.81	0.330960854
774	1	1	81	172	1.72	65	21.97133586	1	1	0	0	108	27	0	1	0	0	0	0	1	9	7	146	86	5.04	136	204	3.8	53.68421053	75.4	0.72	5.277777778	0.123684211	0.04	95	0.085106383	11	31.5	0.88	6.86	16	353.8	77.36	364.63	5.1	1.45	0.72	2.97	0.242424242
104	1	1	49	170	1.7	68	23.52941176	1	1	1	1	80	24	0	0	0	0	0	0	1	8	3	123	88	8.08	150	238	6.32	37.65822785	78.2	1.2	5.266666667	0.083860759	0.01	632	0.018867925	10.9	26.3	0.95	5.59	17.73	485.01	58.12	356.26	4.85	1.4	0.67	2.87	0.233449477
46	1	1	40	176	1.76	93	30.0232438	1	1	1	0	32	14	0	1	0	0	0	0	1	10	9	155	92	11.94	158	227	9.2	24.67391304	77.1	1.75	5.257142857	0.083695652	0.17	54.11764706	0.220779221	10	24.3	0.87	5.24	18.6	125	18.6	412	4.1	1.24	0.54	2.24	0.241071429
609	1	2	71	158	1.58	60	24.03460984	1	1	0	0	231	45	0	0	0	0	0	0	0	11	11	167	84	11.34	124	333	9.01	36.95893452	79.4	1.73	5.208092486	0.055493896	0.06	150.1666667	0.12	10.8	26.2	0.94	8.52	34.8	511.96	48.84	323.72	5.33	1.04	0.61	3.12	0.195512821
131	0	1	52	170	1.7	100	34.60207612	2	1	1	1	253	88	0	1	1	0	0	0	0	2	1	145	85	10.06	147	226	7.62	29.65879265	75.7	1.47	5.183673469	0.091863517	0.21	36.28571429	0.3	11.2	27.5	0.96	12.42	74.9	426.66	89.61	276.05	4.07	0.65	1.1	2.71	0.405904059
591	0	2	70	160	1.6	60	23.4375	1	1	0	0	60	80	0	1	0	1	0	0	0	13	11	135	83	9.57	127	256	7.63	33.55176933	79.7	1.48	5.155405405	0.051114024	0.03	254.3333333	0.076923077	11.9	25.1	0.99	5.91	34	188	62	335	6	2.06	1.17	4.22	0.277251185
590	0	2	70	160	1.6	60	23.4375	1	1	0	0	60	80	0	1	0	1	0	0	0	13	11	135	67	9.57	127	256	7.63	33.55176933	79.7	1.48	5.155405405	0.051114024	0.03	254.3333333	0.076923077	11.9	25.1	0.99	5.91	0.23	188	62	335	6	2.06	1.17	4.22	0.277251185
76	0	2	47	163	1.63	77	28.98114344	2	5	0	0	143	60	0	0	0	0	0	0	0	3	3	160	84	10.29	129	317	8.04	39.4278607	78	1.58	5.088607595	0.064676617	0.11	73.09090909	0.211538462	11.6	19.9	0.96	5.3	0.23	120.2	116.6	363.5	3.75	1.75	1.16	2.1	0.552380952
545	0	2	69	164	1.64	75	27.88518739	1	1	0	0	163	125	0	1	0	0	1	0	0	2	2	145	80	6.43	136	193	4.96	38.91129032	77.2	0.98	5.06122449	0.066532258	0.13	38.15384615	0.393939394	13.3	23.1	1.11	4.28	367	258	70	382.3	3.62	1.49	1.08	1.99	0.542713568
775	1	1	81	172	1.72	67	22.64737696	1	1	1	1	82	46	0	0	0	0	1	0	1	9	9	150	85	9.23	160	174	6.88	25.29069767	74.6	1.36	5.058823529	0.139534884	0.02	344	0.020833333	12.1	29.1	1.05	6.76	121	529	108.4	426.1	2.64	0.92	0.57	0.44	1.295454545
115	0	1	51	172	1.72	75	25.35154137	1	1	1	1	252	88	0	0	0	0	1	0	1	2	1	124	76	18.02	157	292	13.96	20.91690544	77.5	2.78	5.021582734	0.073065903	0.2	69.8	0.196078431	10.7	24.6	1.93	4.81	11.3	195.8	185.44	782.78	7.21	3.64	1.37	4.33	0.316397229
603	0	2	71	155	1.55	58	24.14151925	1	1	0	0	236	81	1	1	0	0	0	0	0	5	2	142	80	10.67	150	233	5.2	44.80769231	85.9	1.04	5	0.082692308	0.01	520	0.023255814	11.6	28.1	1.01	7.56	40.4	609.46	66.46	321.06	4.25	1.44	0.65	2.35	0.276595745
33	1	1	39	160	1.6	65	25.390625	1	1	1	0	78	34	0	0	0	0	0	0	1	13	13	118	76	7.76	155	277	6.09	45.48440066	78.5	1.22	4.991803279	0.064039409	0.02	304.5	0.051282051	10.5	24.1	0.91	5.87	0.23	610.78	61.84	458.64	3.6	1.12	1.12	1.84	0.608695652
510	1	1	68	175	1.75	70	22.85714286	2	1	0	0	169	134	1	1	0	0	1	0	0	25	25	165	76	6.34	140	159	4.64	34.26724138	73.1	0.93	4.989247312	0.127155172	0.15	30.93333333	0.254237288	11	25.4	0.96	7.31	0.23	582.98	82.23	210.42	5.17	1.32	0.72	2.57	0.280155642
174	1	1	54	169	1.69	55.5	19.43209271	2	1	1	1	155	62	1	1	0	0	0	0	1	25	25	163	72	9.28	154	271	7.28	37.22527473	78.5	1.46	4.98630137	0.059065934	0.07	104	0.162790698	12.1	20.9	1.01	7.08	45.9	465	54	287	5.17	3.14	0.61	3.05	0.2
1	1	1	25	180	1.8	67	20.67901235	1	2	1	0	71	45	0	1	0	0	0	0	1	5	5	167	81	13.23	169	260	10.22	25.44031311	77.2	2.05	4.985365854	0.059686888	0.29	35.24137931	0.475409836	10.3	24.6	0.89	8.84	49.9	180	79	350.8	3.94	1.94	0.81	2.16	0.375
543	0	1	69	173	1.73	78	26.06167931	1	1	0	0	218	60	0	1	1	0	0	0	0	2	1	125	85	7.33	128	295	5.38	54.83271375	73.4	1.08	4.981481481	0.135687732	0.11	48.90909091	0.150684932	9.9	27.5	0.86	8.8	35.7	352	67.5	311.3	3.86	0.93	1.14	2.26	0.504424779
34	1	2	39	164	1.64	55	20.44913742	1	1	0	0	169	40	0	1	0	0	0	0	1	15	12	160	90	11.01	136	275	8.46	32.50591017	76.9	1.7	4.976470588	0.074468085	0.17	49.76470588	0.26984127	11.5	27.7	1.05	4.81	32.32	344.1	41.7	137.4	4.04	0.83	0.65	2.55	0.254901961
328	0	2	61	160	1.6	80	31.25	2	1	0	0	180	67	0	1	0	0	0	0	0	3	2	137	81	7.44	128	152	5.81	26.16179002	78.1	1.17	4.965811966	0.060240964	0.05	116.2	0.142857143	10.3	28.2	0.89	7.23	101	383	72	290.8	5.01	1.7	0.93	3.14	0.296178344
765	1	1	80	173	1.73	68	22.72043837	1	1	1	0	119	51	0	0	0	0	0	0	0	12	12	158	64	9.55	142	236	7.25	32.55172414	76	1.46	4.965753425	0.100689655	0.07	103.5714286	0.095890411	12.1	27.5	1.04	6.84	93.98	545.83	79.84	233	6.47	0.74	0.21	4.32	0.048611111
597	1	2	70	157	1.57	65	26.37023814	2	1	0	0	160	40	0	1	1	0	0	0	0	12	12	167	76	8.53	149	187	6.65	28.12030075	77.9	1.34	4.962686567	0.069172932	0.04	166.25	0.086956522	10.7	22.8	0.93	14.29	22.6	207	55.4	202.7	5.72	1.52	1.29	3.47	0.371757925
205	1	1	55	172	1.72	60	20.2812331	1	1	0	0	247	84	0	0	1	0	0	0	1	8	7	138	90	9	151	172	6.99	24.60658083	77.5	1.41	4.957446809	0.071530758	0.05	139.8	0.1	10.5	24.6	0.91	9.43	5	118	60	221.4	5.57	1.24	1.09	3.77	0.289124668
686	0	1	75	170	1.7	95	32.87197232	1	1	1	1	157	31	0	1	0	0	0	0	1	2	1	106	68	9.99	153	145	7.43	19.51547779	74.4	1.51	4.920529801	0.126514132	0.05	148.6	0.053191489	11.3	25.6	0.98	13.75	23.6	615.37	74.26	406.64	5.85	1.37	1.06	3.66	0.289617486
466	0	2	66	165	1.65	60	22.03856749	1	1	0	0	164	126	0	1	0	0	0	0	0	4	3	139	85	7.01	119	205	5.38	38.10408922	76.7	1.1	4.890909091	0.091078067	0.04	134.5	0.081632653	10.2	24.6	0.88	6.2	23	177	51.8	331.8	4.55	0.68	1.6	2.4	0.666666667
744	1	2	78	163	1.63	55.5	20.88900598	1	3	0	0	125	37	1	1	1	1	1	0	0	14	12	145	79	8.23	125	206	6.43	32.03732504	78.2	1.32	4.871212121	0.041990669	0.2	32.15	0.740740741	13.1	27.5	1.13	11.4	2854	300.96	54.14	454.33	2.36	0.63	1.04	1.31	0.79389313
735	1	1	78	174	1.74	71	23.45091822	1	3	0	0	168	98	0	1	0	1	0	0	1	14	14	162	83	9.25	131	166	6.95	23.88489209	75.1	1.44	4.826388889	0.082014388	0.25	27.8	0.438596491	13.1	33.3	1.14	5.01	123	508.41	68.86	372.02	2.97	0.71	0.66	1.71	0.385964912
65	0	1	45	177	1.77	80	25.53544639	1	1	1	1	174	40	0	1	0	0	0	0	0	3	3	163	87	10.87	140	243	8.3	29.27710843	76.4	1.72	4.825581395	0.098795181	0.02	415	0.024390244	11	28.2	0.96	6.63	0.23	170.2	84.4	431.2	5.61	1.38	1.28	3.5	0.365714286
503	0	1	68	170	1.7	75	25.95155709	2	1	1	0	217	74	0	0	0	0	0	0	0	4	2	141	74	8.39	164	413	6.22	66.39871383	74.2	1.3	4.784615385	0.07073955	0.33	18.84848485	0.75	12.3	30.1	1.07	6	13.2	225.9	82.52	265.95	4.97	2.34	0.86	2.96	0.290540541
486	1	2	67	164	1.64	75	27.88518739	1	1	0	0	109	50	0	1	0	0	1	0	1	13	13	144	74	8.26	138	128	6.36	20.12578616	76.9	1.33	4.781954887	0.067610063	0.09	70.66666667	0.209302326	11.1	25.2	0.97	6.56	16.5	264.6	62.9	147.2	3.75	0.73	1.26	1.81	0.696132597
74	1	1	46	173	1.73	77	25.72755521	1	1	1	1	153	29	0	1	1	0	0	0	0	4	4	123	73	11.99	160	203	9.2	22.06521739	76.6	1.95	4.717948718	0.072826087	0.14	65.71428571	0.208955224	9.4	26.7	0.81	16.07	10.2	186	61.1	298.1	4.99	2.05	1.1	3.1	0.35483871
798	1	1	83	172	1.72	59.5	20.11222282	1	3	0	0	178	145	0	1	0	0	0	0	0	20	16	144	69	5.13	140	215	3.84	55.98958333	74.9	0.82	4.682926829	0.088541667	0.12	32	0.352941176	10.7	27.5	0.93	9.39	286	414	69.6	372.2	4.24	0.66	1.46	2.23	0.65470852
251	0	1	58	172	1.72	81	27.37966468	1	1	1	1	220	75	0	1	0	0	0	0	0	2	2	149	94	5.51	188	140	4.08	34.31372549	74.1	0.88	4.636363636	0.117647059	0.03	136	0.0625	12.6	19.2	1.05	15.01	67	612.82	83.7	318.51	5.2	1.21	1.06	3.81	0.278215223
187	0	1	55	167	1.67	82	29.4022733	1	1	0	1	83	25	0	1	0	0	0	0	0	2	1	159	81	5.55	157	165	4.11	40.1459854	74.1	0.89	4.617977528	0.075425791	0.2	20.55	0.64516129	10.9	23.1	0.87	5.47	60.2	434.47	93.44	394.21	4.52	2.86	1.17	2.46	0.475609756
638	1	2	72	170	1.7	60	20.76124567	1	1	0	0	120	32	1	1	1	0	1	0	0	16	16	135	82	10.4	142	310	7.84	39.54081633	75.4	1.71	4.584795322	0.070153061	0.19	41.26315789	0.345454545	11.8	24.2	0.98	8.18	770	224	79	323	7.58	1.54	1.21	5.61	0.215686275
627	0	1	72	172	1.72	78	26.36560303	1	1	1	1	126	29	0	0	0	0	0	0	0	3	3	168	75	8.62	138	211	6.6	31.96969697	76.6	1.44	4.583333333	0.071212121	0.68	9.705882353	1.446808511	11.5	26.8	0.94	5.09	0.3	479	63.03	299.68	5.42	0.54	1.28	3.59	0.356545961
359	0	1	63	170	1.7	78	26.98961938	1	2	1	1	87	25	1	1	1	0	0	0	0	4	2	139	80	7.67	146	161	5.86	27.47440273	76.4	1.28	4.578125	0.087030717	0.02	293	0.039215686	10.5	25.4	0.91	10.69	9.2	375	52.2	308.8	3.85	2.67	0.76	2.15	0.353488372
204	1	1	55	169	1.69	85	29.76086271	1	1	1	0	92	110	1	1	1	0	0	0	0	10	8	150	90	6.1	148	186	4.51	41.24168514	73.9	0.99	4.555555556	0.099778271	0.11	41	0.244444444	11.1	27.5	0.95	15.13	63.3	279.27	54.37	286.82	4.42	2.2	0.95	2.94	0.323129252
40	0	1	40	165	1.65	70	25.71166208	1	1	0	0	179	40	0	0	0	0	0	0	0	5	1	126	84	5.28	144	213	3.95	53.92405063	74.8	0.87	4.540229885	0.06835443	0.14	28.21428571	0.518518519	12.3	25.6	1.07	10.25	12.9	325.31	63.62	384.34	2.43	0.52	0.88	1.02	0.862745098
605	1	1	71	170	1.7	63	21.79930796	1	1	0	0	159	39	0	0	1	1	1	0	1	5	3	162	71	5.63	132	138	4.34	31.79723502	77	0.96	4.520833333	0.069124424	0.02	217	0.066666667	11.1	31.5	0.97	14.7	145	590	64.3	341	3.48	0.65	0.87	2.3	0.37826087
461	1	2	66	159	1.59	55	21.75546853	2	1	0	0	112	35	0	0	0	0	0	0	1	8	4	146	75	5.95	124	198	4.51	43.90243902	75.8	1	4.51	0.084257206	0.04	112.75	0.105263158	11	24.1	0.96	7.26	0.12	376.13	46.86	195.82	4.05	1.15	1.1	2.21	0.497737557
726	1	1	77	172	1.72	90	30.42184965	1	1	0	0	109	110	1	1	0	0	0	0	1	6	4	150	89	12.62	157	153	9.65	15.85492228	76.5	2.15	4.488372093	0.080829016	0.01	965	0.012820513	9.5	31.5	0.83	5.2	2	240.2	85.5	254.8	5.29	1.3	1.23	3.59	0.342618384
135	1	1	52	170	1.7	85	29.41176471	1	1	1	1	88	25	0	1	0	0	0	0	0	6	6	167	94	10.17	191	184	7.73	23.80336352	76	1.73	4.468208092	0.100905563	0.11	70.27272727	0.141025641	10	25.7	0.87	8.54	648	529	67.6	537.1	5.46	2.44	1.12	3.63	0.308539945
444	0	1	65	177	1.77	84	26.81221871	2	1	1	0	197	107	1	1	0	0	0	0	0	2	2	157	74	5.66	140	183	4.31	42.45939675	76.2	0.97	4.443298969	0.067285383	0.07	61.57142857	0.24137931	10.2	30.3	0.88	6.09	17.2	149	76.1	352.4	4.86	1.13	0.97	3.42	0.283625731
173	1	1	54	171	1.71	65	22.22906193	2	1	1	1	130	51	0	0	0	0	0	0	1	25	32	178	93	8.17	149	284	6.21	45.73268921	76.1	1.4	4.435714286	0.078904992	0.05	124.2	0.102040816	10.3	29.3	0.9	6.75	7.8	440	57.5	340.6	3.76	1.13	1.33	1.77	0.751412429
203	1	1	55	172	1.72	77	26.02758248	2	1	1	0	203	41	0	1	0	0	1	0	0	8	6	176	87	3.86	121	69	2.92	23.63013699	75.6	0.66	4.424242424	0.294520548	0.03	97.33333333	0.034883721	11.8	37	1.03	6.77	45	650.58	112.97	372.43	3.75	0.95	0.67	2.13	0.314553991
471	0	1	66	171	1.71	66	22.5710475	1	1	0	0	67	35	1	0	1	0	0	0	0	2	1	116	68	5.23	146	173	4.02	43.03482587	76.8	0.91	4.417582418	0.059701493	0.05	80.4	0.208333333	10.7	26.5	0.93	19.97	49.9	162	77.5	384.7	5.7	1.59	1.32	3.69	0.357723577
28	1	1	38	175	1.75	110	35.91836735	1	2	0	0	118	57	0	0	0	0	0	0	0	9	9	122	60	8.96	169	319	6.74	47.32937685	75.2	1.53	4.405228758	0.09347181	0.05	134.8	0.079365079	11.5	25.7	1	6.19	0.3	743	68.6	541.9	3.76	1.17	0.82	2.58	0.317829457
138	1	1	52	173	1.73	87	29.06879615	1	1	1	0	45	17	0	1	1	0	0	0	0	13	13	136	78	11.15	172	181	8.54	21.19437939	76.5	1.94	4.402061856	0.06088993	0.11	77.63636364	0.211538462	11.3	31.9	0.93	5.75	45.8	222	74	365	6.28	1.96	0.63	4.61	0.136659436
343	0	2	62	155	1.55	77	32.04994797	1	1	0	0	105	27	0	1	0	0	0	0	0	6	6	147	83	8.58	139	309	6.72	45.98214286	78.4	1.53	4.392156863	0.046130952	0.01	672	0.032258065	10.6	25.9	0.87	10.69	25	144	48	268	6.5	1.58	1.47	4.24	0.346698113
595	0	1	70	175	1.75	82	26.7755102	2	1	0	0	97	37	0	0	0	0	0	0	1	2	2	150	80	9.42	134	226	6.98	32.3782235	74.1	1.59	4.389937107	0.104584527	0.1	69.8	0.136986301	10.8	29.8	0.94	6.57	15.9	134	68.8	498.6	5.23	1.71	0.93	3.35	0.27761194
9	0	1	31	173	1.73	78	26.06167931	1	4	1	1	62	32	0	1	0	0	0	0	0	2	2	148	72	9.45	160	286	7.04	40.625	74.6	1.61	4.372670807	0.073863636	0.08	88	0.153846154	11.1	29.4	1.01	5.49	25.74	429.66	48.1	333.31	4.57	1.62	0.74	3.24	0.228395062
695	1	1	75	172	1.72	68	22.98539751	1	1	1	1	160	121	0	0	1	0	1	0	1	5	4	128	84	9.01	165	165	6.85	24.08759124	76.04	1.57	4.363057325	0.077372263	0.06	114.1666667	0.113207547	10.7	25.7	0.94	8.9	29	476	54.5	363.1	4.98	0.94	0.63	3.21	0.196261682
89	0	1	48	170	1.7	78	26.98961938	1	1	1	1	204	42	0	1	0	0	1	0	1	2	1	150	89	7.7	174	236	5.82	40.54982818	75.6	1.34	4.343283582	0.075601375	0.08	72.75	0.181818182	10.1	29	0.88	5	9.8	394	71.9	378.5	4.19	1.24	1.02	2.26	0.451327434
464	0	1	66	165	1.65	70	25.71166208	2	1	0	0	212	76	0	1	0	0	1	0	0	1	0	156	97	7.79	138	218	5.85	37.26495726	75.2	1.35	4.333333333	0.097435897	0.01	585	0.01754386	11.8	25.8	1	8.19	68.13	437.58	83.8	241.75	3.23	1.78	1.24	1.51	0.821192053
763	1	1	80	171	1.71	67	22.91303307	1	1	1	1	196	45	0	0	0	0	0	0	1	3	3	141	84	10.59	131	188	7.68	24.47916667	75.2	1.78	4.314606742	0.122395833	0.17	45.17647059	0.180851064	12	29.3	0.98	5.61	1487	671.64	42.9	209.82	4.96	1.78	0.88	3.13	0.28115016
362	0	1	63	170	1.7	78	26.98961938	1	1	0	0	144	38	0	1	0	0	1	0	1	2	2	172	96	7.04	158	191	5.13	37.23196881	72.9	1.19	4.31092437	0.126705653	0.06	85.5	0.092307692	10.5	29.2	0.91	7.27	291	573	112.4	493.2	5.32	0.84	1.12	3.5	0.32
722	1	1	77	174	1.74	74	24.44180209	1	1	0	0	97	26	0	1	0	0	0	0	1	5	5	176	90	5.79	151	152	4.31	35.26682135	74.5	1	4.31	0.102088167	0.02	215.5	0.045454545	12.9	28.1	1.07	5.7	23	476.59	82.95	428.91	2.96	1.22	1	1.26	0.793650794
582	1	2	70	162	1.62	77	29.34003963	1	3	0	0	79	34	0	1	0	1	1	0	1	14	14	158	80	11.12	159	293	8.51	34.43008226	76.5	1.98	4.297979798	0.062279671	0.07	121.5714286	0.132075472	10.6	28.3	0.92	17.5	596.1	622.17	41.94	153.62	7.41	1.44	1.36	5.04	0.26984127
527	1	1	68	171	1.71	80	27.35884546	1	1	1	1	180	22	0	0	0	0	1	0	1	18	14	123	65	7.81	144	263	5.97	44.05360134	76.4	1.39	4.294964029	0.144053601	0.07	85.28571429	0.081395349	11.4	27.1	0.94	8.5	180	225.2	85	513	4.5	2.3	1.26	2.08	0.605769231
567	1	2	69	168	1.68	60	21.2585034	1	5	0	0	222	67	0	1	0	0	0	0	1	9	9	130	80	3.85	116	321	2.53	126.8774704	66.3	0.59	4.288135593	0.339920949	0.29	8.724137931	0.337209302	11.7	26.4	0.97	8.63	76.9	177	67	254	6.04	1.09	0.67	4.05	0.165432099
250	0	1	58	175	1.75	75	24.48979592	1	2	0	1	90	90	0	1	0	0	0	0	0	1	0	155	90	6.13	156	234	4.35	53.79310345	71	1.02	4.264705882	0.133333333	0.1	43.5	0.172413793	10.6	27.2	0.91	5.2	0.21	142	63.4	463.7	6.8	2.23	1.59	3.95	0.402531646
698	0	1	76	173	1.73	65	21.71806609	1	1	1	1	157	39	0	1	0	0	0	0	0	3	1	141	83	5.69	143	156	4.26	36.61971831	74.9	1	4.26	0.084507042	0.04	106.5	0.111111111	10.7	29.1	0.93	10.96	44.4	426.75	79.43	335.28	5.21	1.75	1.16	1.99	0.582914573
117	0	1	51	170	1.7	98	33.9100346	1	1	1	1	132	51	0	0	1	0	0	0	0	5	3	142	81	7.92	155	195	6.09	32.01970443	76.8	1.43	4.258741259	0.047619048	0.09	67.66666667	0.310344828	12.6	25.6	1.05	6.67	17	370.56	64.24	340	4.58	1.08	1.26	2.6	0.484615385
175	0	1	54	179	1.79	77	24.03170937	2	1	1	0	202	40	0	1	0	0	0	0	1	7	7	120	80	7.05	166	190	5.4	35.18518519	76.6	1.27	4.251968504	0.062962963	0.02	270	0.058823529	12.2	27.3	1.03	6.39	56	455.89	73.09	401.54	3.43	1.1	1.22	1.57	0.777070064
207	0	1	56	168	1.68	70	24.8015873	2	1	1	1	98	93	0	0	0	0	0	0	1	1	0	158	82	8.15	172	230	6.19	37.15670436	76	1.46	4.239726027	0.069466882	0.06	103.1666667	0.139534884	9.9	29	0.86	8.14	23.1	550	59.6	348.5	7.69	0.76	1.56	5.13	0.304093567
594	1	2	70	162	1.62	64	24.38652644	1	1	0	0	120	73	0	1	0	0	0	0	0	16	15	148	87	5.92	120	157	4.73	33.19238901	80	1.12	4.223214286	0.105708245	0.15	31.53333333	0.3	12.3	26.5	1.03	6.45	157	162	57	301	4.73	0.71	0.78	2.77	0.281588448
270	0	1	59	170	1.7	60	20.76124567	1	1	0	0	205	42	0	1	0	1	0	0	0	2	0	128	76	9.26	160	154	6.85	22.48175182	74	1.63	4.202453988	0.105109489	0.04	171.25	0.055555556	10.2	26.2	0.88	6.85	104	118	77.9	353.1	4.58	1.19	1.03	2.82	0.365248227
150	1	1	53	168	1.68	60	21.2585034	1	1	0	0	153	78	0	0	0	0	0	0	1	6	6	121	66	5.79	132	122	4.19	29.11694511	72.4	1	4.19	0.131264916	0.03	139.6666667	0.054545455	12.1	25.1	1.05	4.77	0.2	422.06	78.4	407.72	4.34	0.45	1.71	1.97	0.868020305
779	0	2	81	172	1.72	70	23.66143862	1	1	0	0	153	62	0	1	0	0	0	0	0	22	21	160	82	7.09	136	237	5.36	44.21641791	75.6	1.28	4.1875	0.054104478	0.13	41.23076923	0.448275862	10.8	26.6	0.89	6.2	163.6	172	63	323	6.07	1.18	1.21	4.38	0.276255708
94	1	2	48	157	1.57	80	32.45567772	1	1	0	0	213	73	0	1	0	0	0	0	1	13	3	142	63	7.75	117	162	5.63	28.77442274	72.7	1.35	4.17037037	0.131438721	0.02	281.5	0.027027027	11.2	24.9	0.97	6.63	0.52	512.18	62.88	350.98	4.45	1.4	1.26	2.33	0.540772532
566	1	1	69	178	1.78	70	22.09317005	1	1	1	1	118	78	0	0	0	0	0	0	1	11	9	140	75	7.32	145	181	5.36	33.76865672	73.2	1.29	4.15503876	0.089552239	0.18	29.77777778	0.375	10.6	31.5	0.92	5.27	62.9	472	55.4	331.1	4.5	0.62	0.65	2.81	0.231316726
438	1	1	65	176	1.76	55.5	17.91709711	2	1	1	1	154	119	0	0	0	0	0	0	0	25	25	140	67	11.78	160	250	8.67	28.83506344	73.7	2.09	4.148325359	0.110726644	0.06	144.5	0.0625	12.3	25.5	1.01	7.7	23	174	96.8	375.5	3.62	1.49	1.08	1.99	0.542713568
101	0	2	49	160	1.6	72	28.125	1	1	0	0	37	14	0	1	0	0	0	0	0	3	3	130	80	10.44	149	344	7.87	43.71029225	75.4	1.9	4.142105263	0.07750953	0.05	157.4	0.081967213	10.6	25.1	0.92	5.08	6.1	315	51.4	319.2	3.79	1.37	1	2.05	0.487804878
565	0	1	69	167	1.67	65	23.30668005	1	1	0	0	60	27	0	0	0	0	1	0	0	2	2	135	62	7.39	131	190	5.51	34.48275862	74.6	1.34	4.111940299	0.083484574	0.06	91.83333333	0.130434783	13	25.9	1.09	9.67	485	338	64	359	3.61	0.89	1.15	2.1	0.547619048
678	1	1	74	172	1.72	78	26.36560303	1	1	1	1	195	69	0	0	0	0	0	0	0	13	13	152	97	12.53	141	230	9.12	25.21929825	72.8	2.22	4.108108108	0.103070175	0.21	43.42857143	0.223404255	11.2	24.6	0.93	6.51	74.6	177	68	399	5.35	1.27	1.18	3.5	0.337142857
268	0	1	59	172	1.72	55.5	18.76014062	2	1	1	0	121	103	0	1	0	0	0	0	1	2	0	152	88	10.39	152	256	8.07	31.72242875	77.6	1.97	4.096446701	0.038413879	0.03	269	0.096774194	9.9	31.5	0.86	7.17	22.6	442	65.6	435.7	4.39	0.87	1.23	3.11	0.395498392
161	0	2	54	162	1.62	65	24.76756592	2	2	0	0	176	66	0	1	0	0	0	0	0	11	11	145	87	5.63	151	170	4.18	40.66985646	74.1	1.03	4.058252427	0.06937799	0.11	38	0.379310345	11.3	19.9	0.98	5.99	5.9	563.48	42.94	305.22	5.94	0.8	1.93	3.1	0.622580645
403	1	1	64	169	1.69	63	22.05805119	1	1	1	1	218	43	1	1	1	1	1	0	1	25	16	169	98	16.14	171	152	12.21	12.44881245	75.6	3.02	4.043046358	0.064701065	0.06	203.5	0.075949367	10.7	24.6	0.93	11.94	383	144	67	222	4.78	0.86	0.54	3.08	0.175324675
247	0	2	57	160	1.6	75	29.296875	2	4	0	0	210	78	1	1	0	0	0	0	0	2	2	146	91	7.22	112	277	5.39	51.39146568	74.6	1.34	4.02238806	0.07606679	0.06	89.83333333	0.146341463	11.4	27.9	0.94	6.44	27.4	171	52	190	3.35	0.43	1.21	1.86	0.650537634
688	0	2	75	161	1.61	65	25.07619305	1	1	0	0	137	52	0	1	0	0	0	0	0	2	1	166	98	5.21	156	195	3.66	53.27868852	70.2	0.91	4.021978022	0.133879781	0.12	30.5	0.244897959	11	31.5	0.88	6.09	191.6	668.97	50.54	239.26	5.67	1.08	1.36	3.52	0.386363636
336	0	2	62	150	1.5	57	25.33333333	2	2	0	0	234	45	0	1	1	0	1	0	0	2	2	117	53	4.54	141	171	3.44	49.70930233	75.8	0.86	4	0.058139535	0.03	114.6666667	0.15	10.6	19.9	0.91	14.41	21.3	500.16	49.82	217.15	4.52	0.7	1.35	2.55	0.529411765
557	1	2	69	162	1.62	77	29.34003963	2	1	0	0	50	20	0	1	0	0	0	0	0	8	8	132	71	9.45	116	163	7.3	22.32876712	77.2	1.83	3.989071038	0.038356164	0.03	243.3333333	0.107142857	10.8	25.9	0.87	12.11	67.8	641.51	56.14	185.13	4	0.85	1.14	2.39	0.476987448
229	1	1	56	172	1.72	78	26.36560303	1	2	0	1	192	69	0	1	1	0	0	0	0	1	1	154	78	6.38	149	217	4.66	46.56652361	73.1	1.17	3.982905983	0.092274678	0.1	46.6	0.23255814	9.8	26.4	0.81	15.44	5	176	52.3	261.7	4.3	3.12	0.56	2.23	0.251121076
394	1	1	64	170	1.7	70	24.22145329	1	1	1	1	197	30	0	1	0	0	0	0	0	13	14	165	90	9.25	184	251	6.73	37.29569094	72.7	1.69	3.982248521	0.089153046	0.2	33.65	0.333333333	9.8	25.7	0.85	5.67	15.9	619	77	358	5.59	1.42	1.67	3.32	0.503012048
325	1	1	61	172	1.72	85	28.73174689	2	1	1	1	94	48	0	1	0	0	0	0	1	12	12	167	98	7.79	155	328	5.77	56.8457539	74.1	1.45	3.979310345	0.074523397	0.11	52.45454545	0.255813953	11.7	19.9	1.06	4.81	31.19	462.59	64.65	303.82	3.5	0.99	0.66	2.51	0.262948207
821	1	2	92	156	1.56	70	28.76397107	1	1	0	0	69	45	1	1	0	0	1	0	0	3	2	157	85	6.72	125	192	4.89	39.26380368	72.8	1.23	3.975609756	0.110429448	0.04	122.25	0.074074074	10.2	25.6	0.88	6.66	98.1	156	59.6	163	4.32	1.15	0.36	2.33	0.154506438
801	0	2	84	153	1.53	83	35.45644837	1	2	0	0	95	26	1	0	0	0	0	0	0	2	1	135	85	5.5	129	206	4.17	49.40047962	75.8	1.05	3.971428571	0.06235012	0.02	208.5	0.076923077	10.9	24.2	0.95	7.02	52.5	238	69	216.3	6.37	1.64	1.62	3.87	0.418604651
685	0	1	75	173	1.73	81	27.06405159	1	1	0	0	170	40	0	1	0	0	0	0	1	2	1	147	75	8.96	148	196	6.77	28.95125554	75.5	1.71	3.959064327	0.05760709	0.05	135.4	0.128205128	11.1	28.2	0.96	7.58	0.23	351	111.06	410.64	5.3	1.08	1	3.34	0.299401198
184	0	1	55	173	1.73	78	26.06167931	1	1	1	0	146	61	0	0	0	0	0	0	0	1	1	101	69	7.25	173	228	5.36	42.53731343	73.9	1.36	3.941176471	0.078358209	0.08	67	0.19047619	10.8	26.1	0.94	8.12	5	545.58	61.69	266.12	3.83	1.14	0.93	2.09	0.444976077
130	0	2	52	158	1.58	50	20.02884153	1	1	0	0	237	45	0	1	0	0	0	0	0	4	2	154	94	7.54	130	241	5.55	43.42342342	73.6	1.41	3.936170213	0.086486486	0.06	92.5	0.125	12.8	19.9	1.13	5.71	163.7	547.71	49.3	156.68	4.02	1.06	1.35	2.12	0.636792453
404	0	1	64	171	1.71	65	22.22906193	1	1	1	1	163	43	0	1	0	0	0	0	1	2	1	113	81	5.76	151	155	4.08	37.99019608	70.8	1.04	3.923076923	0.068627451	0.3	13.6	1.071428571	10.5	29.2	0.91	6.95	27.1	139	78.1	384.4	2.7	1.69	0.74	1.55	0.477419355
185	0	1	55	170	1.7	78	26.98961938	1	1	1	1	120	36	0	0	0	0	0	0	1	4	2	126	86	7.06	156	252	5.3	47.54716981	75	1.36	3.897058824	0.060377358	0.04	132.5	0.125	11	23.4	0.96	6.74	22	404.62	56.62	236.64	4.82	0.88	1.69	2.12	0.797169811
13	0	1	32	172	1.72	93	31.4359113	1	2	1	1	60	30	0	1	0	0	0	0	1	2	0	124	85	7.55	166	266	5.66	46.99646643	75	1.46	3.876712329	0.051236749	0.09	62.88888889	0.310344828	11.9	26.6	0.99	5.54	247	272	77	485	2.77	0.8	0.92	1.57	0.585987261
369	0	1	63	172	1.72	85	28.73174689	1	1	1	1	103	55	0	1	1	0	0	0	0	8	8	164	88	6.11	141	229	4.49	51.00222717	73.4	1.16	3.870689655	0.086859688	0.06	74.83333333	0.153846154	10.2	24.6	0.88	15.35	121	202	83.8	356.6	2.94	0.99	0.97	1.44	0.673611111
714	0	1	76	173	1.73	75	25.05930703	2	1	1	0	156	61	0	1	1	0	0	0	1	2	2	153	98	4.99	142	181	3.67	49.31880109	73.6	0.95	3.863157895	0.08719346	0.02	183.5	0.0625	12	25.2	1.04	11.29	272	177	55.2	371.3	4.52	0.59	0.92	3.1	0.296774194
777	1	1	81	172	1.72	57.7	19.50378583	2	1	1	0	80	34	0	1	1	0	0	0	0	15	11	159	66	7.98	137	166	4.73	35.09513742	59.2	1.23	3.845528455	0.122621564	1.42	3.330985915	2.448275862	10.5	31.5	0.91	10.58	301	389	82.2	297.9	6.88	1.07	1.2	5.08	0.236220472
406	1	2	65	160	1.6	75	29.296875	1	1	0	0	180	47	0	0	0	1	1	0	0	5	4	122	68	8.28	131	199	5.91	33.67174281	71.4	1.54	3.837662338	0.087986464	0.25	23.64	0.480769231	11.6	27.7	1.01	8.05	510	228	99.2	633	4.06	1.47	1.1	2.04	0.539215686
323	1	2	61	155	1.55	77	32.04994797	1	1	0	0	135	67	0	1	0	0	1	0	0	11	11	107	60	12.23	112	407	8.92	45.62780269	72.8	2.33	3.82832618	0.082959641	0.19	46.94736842	0.256756757	9.2	26.9	0.8	7.89	11	553	48.8	388.8	4.85	2.16	0.88	2.81	0.31316726
758	1	2	79	165	1.65	70	25.71166208	1	1	0	0	97	48	0	1	0	0	0	0	0	4	3	165	75	7.83	136	221	5.73	38.56893543	73.2	1.5	3.82	0.062827225	0.14	40.92857143	0.388888889	9.6	24.6	0.83	6.35	82.1	278	66.2	441.6	4.93	1.88	1.04	3.05	0.340983607
712	0	2	76	160	1.6	70	27.34375	1	1	0	0	148	30	0	1	0	0	1	0	0	4	4	160	90	9.04	131	204	6.56	31.09756098	72.7	1.72	3.813953488	0.092987805	0.13	50.46153846	0.213114754	9.4	24.6	0.81	5.98	35.3	193	61.1	313.4	6.83	2.42	1.36	4.2	0.323809524
274	0	2	59	162	1.62	60	22.86236854	2	1	0	0	126	105	0	0	0	1	0	0	0	2	2	132	89	6.85	126	144	5.1	28.23529412	74.4	1.34	3.805970149	0.054901961	0.12	42.5	0.428571429	12.2	29.6	1.02	5.36	35	413.61	63.29	408.98	5.75	0.92	2.09	3	0.696666667
525	1	2	68	161	1.61	55	21.21831719	1	1	0	0	110	67	0	1	1	0	0	0	1	3	5	138	82	6.34	144	159	4.56	34.86842105	72	1.2	3.8	0.098684211	0.11	41.45454545	0.244444444	12.4	26.1	1.04	5.01	48.8	226	58.4	324.3	5.31	1.21	1.38	3.42	0.403508772
558	1	1	69	171	1.71	65	22.22906193	1	1	1	0	179	66	0	0	0	0	0	0	0	25	23	159	84	5.49	138	171	4.06	42.1182266	74	1.07	3.794392523	0.078817734	0.04	101.5	0.125	10.9	31.5	0.94	4.92	218	551	63.2	302.2	2.95	2.4	0.21	1.31	0.160305344
340	1	2	62	155	1.55	84	34.9635796	2	1	0	0	200	69	0	1	0	0	0	0	0	9	9	172	93	7.81	149	243	5.86	41.46757679	75.1	1.56	3.756410256	0.039249147	0.12	48.83333333	0.52173913	10.7	19.9	0.97	8.17	12.2	515.93	70.97	266.09	6.38	1.42	1.62	4.29	0.377622378
266	0	2	58	157	1.57	62	25.15315023	2	1	0	0	209	149	1	1	1	0	0	0	0	5	5	147	74	5.97	140	229	4.26	53.75586854	71.4	1.14	3.736842105	0.077464789	0.19	22.42105263	0.575757576	11.4	25.4	0.99	18.51	12	155.9	47	203.2	5.63	1.17	1.4	3.29	0.425531915
482	0	1	67	173	1.73	78	26.06167931	1	1	1	0	48	20	1	0	0	0	1	0	0	5	5	165	81	7.97	156	119	5.84	20.37671233	73.3	1.57	3.719745223	0.090753425	0.01	584	0.018867925	10.7	25.5	0.9	7.1	13	546.1	80.62	423.97	4.75	1.9	1.07	2.92	0.366438356
646	0	2	73	160	1.6	80	31.25	1	3	0	0	56	21	0	1	0	1	0	0	0	3	1	153	82	7.2	167	105	5.2	20.19230769	72.2	1.4	3.714285714	0.084615385	0.12	43.33333333	0.272727273	12.1	25.3	1.1	5.6	327	746.02	60.39	388.98	5.45	1.87	0.94	3.82	0.246073298
604	0	1	71	170	1.7	78	26.98961938	1	1	0	0	140	30	0	0	0	0	1	0	0	15	11	133	86	6.73	119	166	4.9	33.87755102	72.9	1.32	3.712121212	0.093877551	0.05	98	0.108695652	10.3	28.8	0.89	6.43	352	386	58.4	281.9	6.07	0.95	1.32	4.27	0.309133489
560	1	2	69	162	1.62	77	29.34003963	1	3	0	0	110	97	0	0	1	1	1	0	0	18	18	155	95	5.97	135	171	4.34	39.40092166	72.7	1.18	3.677966102	0.069124424	0.13	33.38461538	0.433333333	11.3	31.6	0.98	10.42	377	450	113.3	354.3	5.03	1.21	0.64	2.99	0.214046823
386	0	2	64	158	1.58	70	28.04037814	1	3	0	0	108	56	0	0	0	1	1	0	0	5	5	168	78	6.32	155	219	4.44	49.32432432	70.3	1.21	3.669421488	0.135135135	0.06	74	0.1	11.8	28.2	1.02	8.04	4881	692.59	94.17	430.62	4.16	1.08	1.1	2.36	0.466101695
586	1	1	70	175	1.75	75	24.48979592	1	1	1	0	221	43	0	1	0	0	0	0	1	4	2	165	89	8.49	119	264	6.17	42.78768233	72.7	1.69	3.650887574	0.092382496	0.05	123.4	0.087719298	9.4	31.5	0.81	8.49	61.6	491	161	345.2	4.71	1.33	0.21	2.86	0.073426573
791	0	1	82	172	1.72	70	23.66143862	1	1	0	0	60	56	0	1	0	0	0	0	0	2	0	135	82	4.6	142	173	3.35	51.64179104	72.8	0.92	3.641304348	0.080597015	0.05	67	0.185185185	11.4	27.3	0.94	5.32	279	250	84	320	4.16	0.73	1.61	1.99	0.809045226
118	0	2	51	158	1.58	53	21.23057202	1	2	0	0	115	57	0	0	0	0	0	0	0	4	4	118	87	12.97	138	377	9.54	39.51781971	73.6	2.62	3.641221374	0.054507338	0.25	38.16	0.480769231	10.7	28.3	0.9	5.38	12	530.35	57.89	203.57	3.05	1.66	0.7	1.9	0.368421053
425	0	1	65	172	1.72	80	27.04164413	1	2	1	1	166	40	0	0	0	0	0	0	1	10	6	148	82	8.93	149	229	6.43	35.61430793	72.1	1.77	3.632768362	0.090202177	0.12	53.58333333	0.206896552	11.2	23.9	0.97	5.63	0.46	526.33	61.36	351.59	4.3	1.68	1.13	2.29	0.493449782
48	0	1	41	182	1.82	90	27.17063157	1	1	1	1	225	77	0	1	0	0	0	0	1	3	0	162	89	7.21	169	257	4.79	53.65344468	66.4	1.32	3.628787879	0.129436326	0.44	10.88636364	0.709677419	12.1	24	1.01	7.41	23	164	60.6	338.2	5.97	1.99	1.35	3.72	0.362903226
670	0	2	74	155	1.55	87.5	36.42039542	1	1	0	0	127	37	0	1	0	0	1	0	0	2	1	175	72	4.77	121	135	3.41	39.58944282	71.5	0.94	3.627659574	0.108504399	0.03	113.6666667	0.081081081	11.9	25.1	0.99	5.72	251	442.56	86.34	214.18	2.99	1.06	1.04	1.46	0.712328767
767	1	1	80	172	1.72	75	25.35154137	1	1	0	0	165	63	0	1	1	0	1	0	0	9	9	138	80	7.54	165	199	5.05	39.40594059	66.9	1.4	3.607142857	0.168316832	0.23	21.95652174	0.270588235	10.4	25.7	0.9	13.07	37.2	561	93.6	286.1	5.13	1.19	0.76	3.67	0.207084469
331	0	1	62	172	1.72	71	23.99945917	1	2	1	1	124	29	0	1	1	0	0	0	0	3	1	176	93	7.41	152	263	5.23	50.28680688	70.6	1.46	3.582191781	0.078393881	0.26	20.11538462	0.634146341	10.4	27.6	0.85	15.56	65.85	503.38	58.97	359.88	4.62	1.98	1.24	2.95	0.420338983
754	1	2	79	158	1.58	55.5	22.2320141	1	1	0	0	213	78	0	0	0	1	1	0	1	18	18	128	78	6.21	109	292	4.29	68.06526807	69.1	1.2	3.575	0.156177156	0.03	143	0.044776119	10.1	19.9	0.88	5.14	162.7	347.14	46.1	128.05	3.13	0.94	0.99	1.73	0.572254335
476	0	1	67	173	1.73	78	26.06167931	2	1	0	0	92	34	0	0	1	0	0	0	0	9	1	178	94	8.3	144	319	5.77	55.28596187	69.5	1.62	3.561728395	0.112651646	0.23	25.08695652	0.353846154	11.8	23.9	1.03	16.02	50.3	479	70	293	3.26	1.08	0.88	1.88	0.468085106
5	1	1	29	175	1.75	65	21.2244898	1	1	1	0	206	98	0	0	0	0	0	0	1	3	11	160	90	4.83	165	110	3.49	31.51862464	72.2	0.98	3.56122449	0.068767908	0.11	31.72727273	0.458333333	10.4	24.6	0.9	9.98	5	171	56.1	505.9	2.23	0.98	0.72	0.94	0.765957447
59	0	1	44	172	1.72	78	26.36560303	2	5	1	1	164	63	0	1	0	0	0	0	1	5	5	150	89	11.52	174	226	8.45	26.74556213	73.4	2.38	3.550420168	0.069822485	0.04	211.25	0.06779661	10.7	27.4	0.93	6.31	23	628.26	60.75	491.9	5.08	4.45	1.42	2.08	0.682692308
301	0	1	60	172	1.72	65	21.97133586	1	1	1	1	103	27	1	1	1	0	0	0	0	2	1	167	82	10.01	160	284	7.06	40.2266289	70.5	2	3.53	0.097733711	0.18	39.22222222	0.260869565	10.2	26.5	0.81	19.85	314	182.7	53.3	246.9	3.11	1.48	0.92	1.5	0.613333333
474	0	2	67	158	1.58	70	28.04037814	1	2	0	0	219	60	0	1	0	0	0	0	0	3	5	148	69	6.9	139	206	5.01	41.11776447	72.6	1.42	3.528169014	0.075848303	0.08	62.625	0.210526316	9.5	26.4	0.82	9.13	10.2	239	48.7	305.7	4.48	1.33	1.09	2.45	0.444897959
635	1	2	72	162	1.62	68	25.91068435	1	3	0	0	93	55	0	1	0	1	1	0	0	11	11	144	88	7.93	146	263	5.81	45.26678141	73.2	1.65	3.521212121	0.077452668	0.02	290.5	0.044444444	10.7	25.7	0.93	9.45	251	857	60.5	193.9	3.27	0.4	0.92	2.11	0.436018957
511	1	2	68	112	1.12	55.5	44.2442602	2	3	0	0	141	38	1	1	1	1	0	0	1	8	7	162	87	4.7	124	126	3.34	37.7245509	71	0.95	3.515789474	0.110778443	0.04	83.5	0.108108108	11	27.5	0.96	14.28	12.3	587	76.4	195.5	3.72	1.24	0.84	2.08	0.403846154
30	0	1	39	175	1.75	90	29.3877551	1	4	1	0	221	60	0	0	0	0	0	0	0	5	2	120	90	8.57	145	219	6.15	35.6097561	71.8	1.75	3.514285714	0.100813008	0.02	307.5	0.032258065	10.3	27.5	0.89	9.87	5	395	56.5	398.5	5.64	1.13	1.2	4.05	0.296296296
352	0	1	63	169	1.69	63	22.05805119	1	1	1	0	112	28	0	1	1	0	0	0	0	3	3	166	91	11.71	135.9	300	7.89	38.02281369	67.4	2.25	3.506666667	0.081115336	0.87	9.068965517	1.359375	9.9	27.2	0.86	12.9	15.1	206.7	64	219.2	3.8	0.97	1.01	2.12	0.476415094
281	1	2	59	157	1.57	83	33.67276563	1	1	0	0	151	116	0	1	1	0	0	0	0	4	2	168	78	9.17	134	335	2.94	113.9455782	32	0.84	3.5	0.173469388	4.85	0.606185567	9.509803922	11.8	18.2	0.98	28.72	17.5	455.2	44.53	245.02	5.48	1.37	0.65	3.23	0.20123839
622	0	1	72	176	1.76	100	32.28305785	1	2	1	1	93	35	1	0	0	0	0	0	1	1	0	140	90	6.7	168	213	4.75	44.84210526	70.9	1.36	3.492647059	0.08	0.2	23.75	0.526315789	10.6	31.8	0.92	6.2	13	357	87.2	353.1	3.65	1.19	1.02	2.05	0.497560976
731	0	2	78	155	1.55	60	24.97398543	1	1	1	1	148	115	0	1	0	0	0	0	0	2	1	115	65	4.97	129	279	3.45	80.86956522	69.2	0.99	3.484848485	0.101449275	0.17	20.29411765	0.485714286	13.8	28.1	1.14	9.69	55.8	427.01	95.18	506.08	4.46	2.38	0.82	3.01	0.272425249
759	0	2	80	165	1.65	60	22.03856749	1	2	0	0	113	57	0	1	0	0	0	0	0	2	1	127	75	8.43	132	249	6.13	40.61990212	72.7	1.76	3.482954545	0.076672104	0.06	102.1666667	0.127659574	10.8	29.3	0.94	5.92	7.4	295	59.1	323.4	3.76	1.13	1.33	1.77	0.751412429
601	0	1	71	170	1.7	63	21.79930796	1	1	1	1	67	23	0	1	0	0	1	0	0	2	1	149	89	9.63	189	248	6.86	36.1516035	71.2	1.97	3.482233503	0.093294461	0.14	49	0.21875	10.2	27.2	0.88	7.3	233	439	70.6	414.6	4.56	1.25	1.16	2.74	0.423357664
629	0	1	72	176	1.76	78	25.18078512	1	1	1	0	191	41	1	0	0	0	0	0	0	2	1	132	73	5.75	136	186	4.07	45.7002457	70.8	1.17	3.478632479	0.110565111	0.05	81.4	0.111111111	11	31.5	0.96	7.13	12.3	413	56.8	262.3	4.68	1.28	1.09	2.97	0.367003367
127	0	2	52	160	1.6	70	27.34375	1	1	0	0	160	63	0	1	0	0	0	0	0	2	2	157	76	11.92	156	355	8.62	41.18329466	72.3	2.49	3.46184739	0.082366589	0.05	172.4	0.070422535	9.8	26.4	0.83	8.09	5	137	55.2	288.5	5.68	3.83	0.99	3.23	0.306501548
789	1	2	82	155	1.55	55.5	23.10093652	1	1	0	0	187	68	0	1	0	1	1	0	1	12	12	127	77	8.73	150	294	6.38	46.0815047	73	1.86	3.430107527	0.061128527	0.05	127.6	0.128205128	11.7	25.7	0.96	7.35	793.6	567.65	52.07	275.95	3.5	0.99	0.66	2.51	0.262948207
666	0	1	74	169	1.69	75	26.25958475	2	4	0	0	102	55	0	0	0	0	0	0	1	5	5	150	98	7.04	139	211	4.86	43.41563786	69.1	1.43	3.398601399	0.12345679	0.12	40.5	0.2	12.2	19.9	1.07	5.72	84	455.19	76.83	361.22	4.12	1.32	1.14	2.6	0.438461538
665	0	1	74	174	1.74	74	24.44180209	1	2	1	1	82	54	0	0	0	0	0	0	0	2	2	174	79	4.77	149	138	3.39	40.7079646	71	1	3.39	0.085545723	0.07	48.42857143	0.24137931	12.3	31.8	1.08	6.55	0.23	423.3	65.86	399.2	3.45	0.82	0.88	2.08	0.423076923
487	1	1	67	174	1.74	55.5	18.33135157	2	3	0	0	204	70	1	0	1	0	1	0	1	7	7	121	86	6.21	153	107	4.44	24.0990991	71.5	1.31	3.389312977	0.092342342	0.04	111	0.097560976	12.2	26.8	1.06	6.57	1030	702.52	76.33	406.64	4.05	1.21	0.85	2.52	0.337301587
706	1	1	76	173	1.73	50	16.70620468	1	1	0	0	66	32	1	1	0	0	0	0	0	4	6	163	81	4.1	99	346	2.71	127.6752768	66.1	0.8	3.3875	0.147601476	0.18	15.05555556	0.45	10.9	29.3	0.95	5.82	81.1	420	70.4	367.4	3.66	0.69	0.34	2.1	0.161904762
644	0	1	73	172	1.72	80	27.04164413	1	1	1	1	175	66	0	1	0	0	0	0	0	10	8	152	98	4.72	163	202	3.41	59.23753666	72.3	1.01	3.376237624	0.061583578	0.07	48.71428571	0.333333333	11.5	26.1	1	5.32	233	497.37	85.53	490.67	4.51	1.91	1.06	2.65	0.4
532	0	1	68	170	1.7	57.5	19.89619377	1	1	1	0	170	50	0	1	1	0	0	0	1	1	1	139	77	4.62	146	156	3.3	47.27272727	71.5	0.98	3.367346939	0.096969697	0.01	330	0.03125	11.1	29.3	0.96	13.89	11.2	137	71.9	217.1	2.72	0.71	0.93	1.3	0.715384615
512	1	1	68	174	1.74	55.5	18.33135157	1	1	1	1	170	65	0	0	0	0	0	0	0	4	2	120	77	7.55	157	361	5.25	68.76190476	69.5	1.56	3.365384615	0.121904762	0.07	75	0.109375	12.7	24.1	1.06	4.83	12	169.2	63.8	352.8	3.59	1.23	1.37	1.56	0.878205128
439	1	1	65	171	1.71	72	24.62296091	1	1	1	0	117	101	0	0	0	0	0	0	0	25	25	118	66	7	163	174	4.81	36.17463617	68.7	1.43	3.363636364	0.120582121	0.16	30.0625	0.275862069	11.1	27.3	0.96	8.44	116	420.36	82.22	314.61	5.07	1.87	0.65	2.98	0.218120805
195	1	1	55	172	1.72	60	20.2812331	1	1	1	1	143	113	1	1	0	0	0	0	1	12	10	166	97	7.11	138	287	5.01	57.28542914	70.4	1.49	3.362416107	0.105788423	0.06	83.5	0.113207547	12.8	27.1	1.06	6.36	23	378.91	68.46	247.95	4.53	1.12	0.97	2.76	0.351449275
818	1	2	86	157	1.57	68	27.58732606	2	1	0	0	100	78	1	1	1	0	1	0	0	11	12	151	59	10.19	118	315	7.33	42.97407913	71.9	2.18	3.362385321	0.088676671	0.01	733	0.015384615	13.5	32.3	1.14	8.05	201	255.1	109.5	310.8	2.88	1.76	0.99	1.5	0.66
318	1	1	61	176	1.76	85	27.44059917	1	3	1	1	47	17	0	1	1	1	1	0	1	4	4	160	91	9.93	176	207	6.72	30.80357143	67.7	2	3.36	0.12797619	0.2	33.6	0.23255814	12	30	1.09	7.79	911	473.61	124.63	586.28	5.21	1.19	0.91	3.93	0.231552163
734	1	1	78	174	1.74	78	25.76298058	1	1	1	0	101	48	0	1	1	0	0	0	1	8	7	151	78	8.56	112	140	6.08	23.02631579	71	1.81	3.359116022	0.090460526	0.09	67.55555556	0.163636364	11.7	27.3	1.02	10.33	0.28	390.52	95.52	367.85	4.44	0.75	0.36	2.13	0.169014085
243	0	1	57	174	1.74	78	25.76298058	1	2	1	0	158	39	0	0	0	0	0	0	0	4	4	143	84	6.27	150	157	4.43	35.44018059	70.6	1.32	3.356060606	0.094808126	0.06	73.83333333	0.142857143	10	27.6	0.87	5.85	5	393	54.4	356.6	3.97	0.85	0.95	2.58	0.368217054
792	0	2	83	155	1.55	55.5	23.10093652	1	1	0	0	193	41	0	1	0	0	0	0	1	5	3	161	75	4.96	138	147	3.51	41.88034188	70.8	1.05	3.342857143	0.085470085	0.09	39	0.3	10.2	29.3	0.88	6.82	249	475	44.7	271.1	4.45	2.16	0.72	2.78	0.258992806
523	0	2	68	157	1.57	65	26.37023814	1	1	0	0	190	41	1	1	0	0	0	0	0	4	2	167	83	6.47	136	229	4.47	51.23042506	69.1	1.34	3.335820896	0.131991051	0.04	111.75	0.06779661	9.8	26.4	0.85	8.2	34.3	175	52.8	332.2	4.2	1.14	1.25	2.22	0.563063063
633	1	2	72	165	1.65	66	24.24242424	1	1	0	0	196	69	0	1	0	0	0	0	1	14	14	140	75	4.95	141	169	3.56	47.47191011	71.9	1.07	3.327102804	0.075842697	0.04	89	0.148148148	10.7	25.7	0.93	5.84	29	476	54.5	363.1	4.97	0.94	1.08	3.21	0.336448598
39	0	1	40	173	1.73	64	21.383942	1	1	1	1	125	104	0	0	0	0	0	0	0	5	3	133	76	10.28	155	287	7.37	38.94165536	71.6	2.22	3.31981982	0.070556309	0.11	67	0.211538462	11.9	27.5	1.02	7.07	5	321.47	67.9	379.36	4.18	3.38	0.71	2.26	0.314159292
800	1	2	83	158	1.58	50	20.02884153	1	1	0	0	198	69	0	1	1	0	0	0	0	25	25	169	64	6.96	113	197	4.74	41.56118143	68.2	1.43	3.314685315	0.124472574	0.19	24.94736842	0.322033898	9.6	29.3	0.83	16.56	779	525	85.1	313.4	3.33	1.58	0.54	1.84	0.293478261
538	0	2	69	160	1.6	55.5	21.6796875	1	1	0	0	232	45	0	1	0	0	0	0	0	2	1	149	80	10.2	101	397	7.08	56.07344633	69.3	2.14	3.308411215	0.104519774	0.21	33.71428571	0.283783784	11.6	24.5	1.01	6.63	42.5	538.75	47.08	334.09	4.46	1.08	0.9	2.83	0.318021201
51	1	1	42	176	1.76	68	21.95247934	1	1	1	1	80	110	0	0	0	0	0	0	1	11	11	150	89	6.44	166	272	4.58	59.38864629	71.1	1.39	3.294964029	0.080786026	0.07	65.42857143	0.189189189	11.5	24.6	0.95	4.87	513	28.71	54.74	539.3	2.91	0.7	1.1	1.56	0.705128205
484	1	1	67	173	1.73	70	23.38868656	1	1	1	1	93	48	0	0	0	0	0	0	1	11	11	148	90	8.53	160	173	5.96	29.02684564	69.6	1.81	3.29281768	0.104026846	0.13	45.84615385	0.209677419	10.7	25.7	0.93	4.66	5	465	59.8	394.6	4.38	0.86	0.66	3.08	0.214285714
36	0	1	39	175	1.75	70	22.85714286	1	1	1	1	120	49	1	1	0	0	0	0	0	10	5	138	80	7.6	150	231	5.35	43.17757009	70.4	1.63	3.282208589	0.104672897	0.03	178.3333333	0.053571429	12	25.7	1	4.6	23	169.6	71.5	406	4.65	1.94	1.37	2.58	0.531007752
799	1	1	83	174	1.74	78	25.76298058	1	3	0	0	128	110	0	1	1	1	1	0	1	2	1	150	89	9.74	150	551	7.12	77.38764045	73.1	2.17	3.281105991	0.058988764	0.02	356	0.047619048	10.5	27.5	0.91	13.66	252	512	79.5	285.5	2.95	1.38	0.94	1.37	0.686131387
708	1	1	76	173	1.73	55	18.37682515	1	1	0	0	77	34	0	1	0	0	1	0	1	12	12	167	78	5.51	136	226	3.87	58.39793282	70.2	1.18	3.279661017	0.11369509	0.01	387	0.022727273	11.6	29.3	0.95	5.92	1762	475.2	79.33	318.3	4.91	1	0.61	3.2	0.190625
616	1	2	71	158	1.58	50	20.02884153	1	2	0	0	78	110	0	1	0	0	0	0	0	6	4	154	75	11.66	147	235	8.34	28.17745803	71.6	2.55	3.270588235	0.081534772	0.05	166.8	0.073529412	10.8	24.6	0.89	4.95	0.3	211.37	70.32	484.13	6.13	0.8	1.4	4.23	0.330969267
768	0	2	80	165	1.65	70	25.71166208	1	1	0	0	90	34	1	1	1	0	1	0	0	7	7	167	81	10.68	117	270	7.35	36.73469388	68.8	2.25	3.266666667	0.123809524	0.11	66.81818182	0.120879121	10.7	26.4	0.97	14.5	911	213	79.2	260.4	4.09	1.13	1.08	2.32	0.465517241
12	0	1	32	176	1.76	75	24.21229339	2	1	1	0	175	40	0	0	0	0	0	0	0	3	0	120	70	10.79	153	225	7.75	29.03225806	71.8	2.38	3.256302521	0.065806452	0.11	70.45454545	0.215686275	10.1	28.6	0.88	6.7	23	363	73	322	4.91	1.26	1.39	2.59	0.536679537
120	1	1	51	173	1.73	98	32.74416118	1	1	1	1	109	97	0	1	1	0	0	0	1	14	14	161	92	6.51	156	199	4.46	44.61883408	68.6	1.37	3.255474453	0.116591928	0.12	37.16666667	0.230769231	11	18.5	0.92	13.98	12.3	392.9	56.39	266.25	5.52	1.65	1.17	3.15	0.371428571
488	1	1	67	172	1.72	95	32.11195241	1	1	0	0	71	23	0	0	0	0	0	0	1	5	5	133	93	10.96	142	287	7.73	37.12807245	70.5	2.38	3.24789916	0.081500647	0.17	45.47058824	0.26984127	11.1	26.2	0.96	7	24.4	549.8	78.73	345.71	4.02	1.37	1.05	2.12	0.495283019
315	1	2	61	158	1.58	80	32.04614645	2	1	0	0	90	110	0	0	0	0	0	0	1	5	3	136	65	9.69	121	244	6.83	35.72474378	70.4	2.11	3.236966825	0.073206442	0.24	28.45833333	0.48	9.9	31.5	0.86	6.46	33.7	453	60.9	483.6	4.13	0.89	0.65	2.26	0.287610619
45	0	1	40	175	1.75	82.5	26.93877551	1	1	0	0	120	53	0	1	0	0	0	0	1	2	2	139	84	7.31	156	267	5.15	51.84466019	70.4	1.6	3.21875	0.089320388	0.07	73.57142857	0.152173913	10.4	30.5	0.9	7.05	24	212	66	372.8	5.36	1.39	1.15	3.41	0.337243402
43	0	1	40	175	1.75	82.5	26.93877551	1	1	0	0	120	53	0	1	0	0	0	0	1	2	2	139	84	7.31	156	267	5.15	51.84466019	70.4	1.6	3.21875	0.089320388	0.07	73.57142857	0.152173913	10.4	30.5	0.9	7.05	11.7	212	66	372	5.36	1.39	1.15	3.41	0.337243402
176	0	2	54	160	1.6	66	25.78125	1	1	0	0	125	51	0	0	0	0	0	0	0	2	1	162	95	5.53	117	193	3.89	49.61439589	70.3	1.21	3.214876033	0.077120823	0.11	35.36363636	0.366666667	11.4	26.4	0.99	5.69	5.9	210	35.8	225.7	7.02	1.87	0.92	4.98	0.184738956
160	0	1	54	169	1.69	60	21.0076678	2	1	0	0	69	52	0	0	0	0	1	0	0	4	2	123	70	3.14	134	187	2.26	82.74336283	72	0.71	3.183098592	0.061946903	0.02	113	0.142857143	12.2	26.4	1.06	12.18	442	181.7	63.7	395.47	2.84	0.75	0.86	1.42	0.605633803
430	1	1	65	190	1.9	95	26.31578947	2	1	1	1	145	113	0	0	0	0	0	0	1	4	3	159	90	6.83	154	173	4.48	38.61607143	65.6	1.41	3.177304965	0.118303571	0.36	12.44444444	0.679245283	11.4	23.7	0.99	15.9	23	437	83	326	5.71	1.54	0.36	3.4	0.105882353
269	0	1	59	169	1.69	65	22.75830678	2	2	1	0	41	15	1	1	0	0	0	0	1	2	1	148	90	9.63	145	280	6.84	40.93567251	71	2.16	3.166666667	0.05994152	0.18	38	0.43902439	10.3	28.5	0.89	7.69	52.5	172.6	74	274.7	5.2	1.09	1.15	3.42	0.33625731
128	0	1	52	172	1.72	50	16.90102758	2	1	1	0	138	111	1	1	0	0	0	0	0	2	2	120	80	6.68	160	301	4.78	62.9707113	71.6	1.51	3.165562914	0.071129707	0.03	159.3333333	0.088235294	12.7	22.8	1.06	4.76	5	501.87	49.56	248.06	4.34	1.19	1.22	2.37	0.514767932
742	1	2	78	172	1.72	75	25.35154137	1	1	0	0	127	110	0	1	0	1	1	0	1	20	20	162	73	10.29	119	229	7.18	31.89415042	69.7	2.27	3.162995595	0.097493036	0.11	65.27272727	0.157142857	9.6	24.6	0.83	7.91	131	227	99.7	357.2	3.34	0.95	0.99	1.67	0.592814371
304	1	1	60	169	1.69	80	28.01022373	2	1	0	0	169	32	0	1	0	0	0	0	1	12	12	165	89	7.4	158	289	5.06	57.11462451	68.4	1.6	3.1625	0.132411067	0.06	84.33333333	0.089552239	10.2	29.3	0.88	6.4	7.6	531	72.8	399	4.21	0.6	0.63	2.53	0.249011858
717	0	1	77	172	1.72	78	26.36560303	1	2	1	1	136	52	0	0	1	0	1	0	0	2	0	124	72	6.77	168	133	4.84	27.47933884	71.5	1.54	3.142857143	0.080578512	0.01	484	0.025641026	9.8	24.4	0.85	12.35	51.9	577	73.5	234.4	5.45	1.52	1.42	3.37	0.421364985
333	0	1	62	178	1.78	91.5	28.87892943	1	1	0	0	107	56	0	1	1	0	0	0	0	4	4	129	78	8.07	153	265	5.73	46.2478185	71	1.83	3.131147541	0.071553229	0.09	63.66666667	0.219512195	10.9	28.2	0.94	13.78	22.6	372	70.4	237.8	4.14	1.49	1.93	2.24	0.861607143
192	1	1	55	175	1.75	80	26.12244898	1	1	1	1	144	78	0	1	0	0	0	0	1	2	2	135	80	7.57	170	213	5.22	40.8045977	68.9	1.67	3.125748503	0.103448276	0.11	47.45454545	0.203703704	10.7	30.8	0.93	8.18	122.4	248.1	61.15	248.19	3.79	2.76	1.06	2.01	0.527363184
382	0	2	64	156	1.56	66	27.12031558	1	2	0	0	199	69	0	1	1	0	0	0	0	3	2	155	84	6.2	141	247	4.39	56.2642369	70.9	1.41	3.113475177	0.077448747	0.04	109.75	0.117647059	10.5	29.3	0.84	13.29	19.9	151.4	48.2	358	4.42	6.42	0.77	2.3	0.334782609
445	0	1	65	176	1.76	75	24.21229339	1	1	0	0	90	30	0	1	0	0	1	0	0	2	2	150	90	9.49	9.49	282	6.3	44.76190476	66.4	2.03	3.103448276	0.13968254	0.25	25.2	0.284090909	12	25.4	1.09	5.22	13	167	93	343	3.2	1.25	0.91	2.05	0.443902439
778	1	1	81	172	1.72	70	23.66143862	1	1	0	1	186	175	0	1	1	0	1	0	0	24	22	145	79	7.11	131	125	4.71	26.53927813	66.3	1.53	3.078431373	0.157112527	0.12	39.25	0.162162162	12.2	22.9	1.06	11.18	122	608	74	282	4.57	0.75	0.67	3.81	0.175853018
682	0	2	75	158	1.58	66	26.43807082	1	1	0	0	106	96	0	1	0	0	1	0	0	2	1	150	80	8.46	125	270	5.72	47.2027972	67.6	1.86	3.075268817	0.127622378	0.12	47.66666667	0.164383562	12.2	30.5	1.06	7.29	0.23	571.74	63.4	244.5	4.9	0.91	1.27	2.94	0.431972789
814	0	1	86	172	1.72	75	25.35154137	1	1	1	1	181	155	0	0	1	0	0	0	0	2	2	155	80	8.88	142	195	6.18	31.55339806	69.7	2.01	3.074626866	0.090614887	0.11	56.18181818	0.196428571	10.1	25.7	0.88	12.83	55.5	346	103.8	333.9	3.33	0.71	0.91	2.04	0.446078431
580	1	1	70	188	1.88	55	15.56133997	1	1	1	1	173	136	0	0	0	0	0	0	1	3	3	148	84	7.63	125	237	5.25	45.14285714	68.7	1.71	3.070175439	0.114285714	0.05	105	0.083333333	11.2	30.5	0.97	8.65	23	363	86.4	244.9	5.46	0.97	0.65	2.9	0.224137931
725	1	2	77	152	1.52	60	25.96952909	2	1	0	0	106	35	0	1	0	1	1	0	1	4	2	168	78	5.91	142	274	4.19	65.39379475	70.9	1.37	3.058394161	0.076372315	0.03	139.6666667	0.09375	10.5	31.5	0.91	9.57	159	419	58.2	317.8	4.28	2.86	0.86	2.39	0.359832636
58	0	2	44	155	1.55	77	32.04994797	2	1	0	0	162	63	1	0	0	0	0	0	1	2	1	132	79	8.74	138	360	6.17	58.34683955	70.5	2.02	3.054455446	0.074554295	0.04	154.25	0.086956522	9.4	24.6	0.82	5.47	5	153	41	314.9	5.77	1.69	1.14	3.96	0.287878788
52	0	1	42	172	1.72	70	23.66143862	1	1	0	1	98	38	1	1	0	0	0	0	0	8	8	157	91	10.19	150	295	7.04	41.90340909	69	2.31	3.047619048	0.098011364	0.1	70.4	0.144927536	11.8	28.2	0.98	6.78	23	215	62	380	4.8	1.15	1.3	2.79	0.465949821
691	0	2	75	160	1.6	70	27.34375	2	1	0	0	190	68	1	1	0	0	1	0	0	2	1	133	72	8.13	141	179	5.55	32.25225225	68.3	1.83	3.032786885	0.095495495	0.15	37	0.283018868	9.9	19.9	0.86	6.47	18.6	221	66.2	383.4	3.99	1.75	0.95	2.13	0.44600939
215	0	1	56	170	1.7	63	21.79930796	1	1	1	0	68	52	1	1	1	0	1	0	0	2	1	154	82	8.11	156	221	5.76	38.36805556	71	1.9	3.031578947	0.064236111	0.08	72	0.216216216	10	31.5	0.87	6.92	350	590	59	342.2	5.53	0.8	1.52	3.79	0.401055409
452	0	1	66	173	1.73	55	18.37682515	1	1	1	1	117	36	0	0	0	0	0	0	0	2	2	170	90	5.86	154	270	3.93	68.70229008	67.1	1.3	3.023076923	0.1043257	0.19	20.68421053	0.463414634	11.4	23.6	0.95	4.63	21	489.58	82.12	280.13	4.28	0.58	1.7	2.17	0.783410138
414	0	1	65	178	1.78	90	28.40550436	1	1	0	0	148	38	0	0	0	0	0	0	0	4	0	132	84	8.54	135	121	5.92	20.43918919	69.3	1.96	3.020408163	0.084459459	0.14	42.28571429	0.28	12.1	24.2	1.05	5.54	0.3	426.93	99.12	375.08	5.75	1.81	1.17	3.56	0.328651685
553	1	1	69	169	1.69	55.5	19.43209271	1	1	1	1	98	26	0	0	0	0	0	0	1	9	9	140	90	4.52	132	230	3.11	73.95498392	68.9	1.03	3.019417476	0.109324759	0.02	155.5	0.058823529	12.1	27.2	1.01	7.55	0.36	178.68	58.32	240.3	4.03	0.74	0.92	2.91	0.316151203
306	0	1	60	172	1.72	62	20.9572742	1	1	1	1	215	43	1	0	0	0	0	0	0	2	2	142	81	7.31	157	202	5.13	39.37621832	70.1	1.7	3.017647059	0.079922027	0.05	102.6	0.12195122	9.9	24.6	0.86	5.6	5	121	62.6	371	3.24	0.74	1.08	1.56	0.692307692
355	0	1	63	170	1.7	95	32.87197232	1	1	0	0	78	46	0	1	0	0	0	0	1	3	3	159	87	7.96	145	189	5.64	33.5106383	70.8	1.87	3.016042781	0.072695035	0.03	188	0.073170732	11.3	27.3	0.98	7.27	31	427	91.2	435.8	4.42	2.05	0.84	2.51	0.334661355
697	1	1	75	173	1.73	75	25.05930703	1	1	0	0	205	67	0	1	0	1	1	0	0	15	9	155	76	8.45	151	167	5.89	28.35314092	69.7	1.96	3.005102041	0.084889643	0.06	98.16666667	0.12	13.1	31.3	1.1	7.84	1263	154	88	422	4.05	0.63	1.14	2.8	0.407142857
432	1	1	65	175	1.75	70	22.85714286	1	3	1	1	120	110	1	0	1	1	0	0	1	12	10	150	89	14.12	170	148	10.01	14.78521479	70.9	3.36	2.979166667	0.062937063	0.06	166.8333333	0.095238095	12.2	19.9	1.11	14.78	10941	694.42	70.89	262.05	5.07	0.76	0.65	3.03	0.214521452
284	1	1	59	176	1.76	78	25.18078512	1	1	1	1	140	60	0	1	0	1	0	0	1	21	21	160	96	7.21	158	190	4.89	38.85480573	67.9	1.65	2.963636364	0.102249489	0.16	30.5625	0.32	10.7	31.5	0.93	6.67	292	406	86.8	399.8	4.72	0.88	0.61	3	0.203333333
459	1	2	66	160	1.6	60	23.4375	1	1	0	0	157	120	0	0	1	0	0	0	0	2	2	160	80	5.72	134	184	3.91	47.05882353	68.4	1.32	2.962121212	0.099744246	0.08	48.875	0.205128205	10.9	19	0.95	7.56	6	448	57	318	5.36	2.2	0.72	3.06	0.235294118
133	0	1	52	170	1.7	78	26.98961938	2	1	1	1	181	40	0	1	0	0	0	0	0	6	6	150	99	6.02	157	175	4.13	42.37288136	68.6	1.4	2.95	0.075060533	0.16	25.8125	0.516129032	10.2	26.4	0.88	6.81	0.23	417	53.7	432.7	4.78	4.04	0.97	2.49	0.389558233
772	0	1	81	172	1.72	70	23.66143862	1	1	0	0	70	23	0	1	0	0	0	0	0	4	3	165	85	7.3	157	159	4.7	33.82978723	64.4	1.6	2.9375	0.168085106	0.18	26.11111111	0.227848101	11.5	28.2	0.94	5.35	2.3	403.12	72.56	282.16	5.16	1.74	1.09	3.45	0.315942029
509	0	2	68	153	1.53	64	27.339912	1	1	0	0	135	37	0	0	1	0	1	0	0	4	4	163	87	5.04	125	167	3.49	47.85100287	69.2	1.19	2.932773109	0.071633238	0.09	38.77777778	0.36	10.6	25.7	0.92	11.3	28.2	463	38.8	262.3	3.65	1.33	0.99	2.09	0.473684211
615	1	2	71	165	1.65	78	28.65013774	1	1	0	0	60	67	0	1	1	0	0	0	0	2	1	138	82	3.25	110	215	1.98	108.5858586	61	0.68	2.911764706	0.287878788	0.01	198	0.01754386	10.5	24.5	0.91	3.23	0.32	33.2	100.2	370.3	4.21	0.77	1.02	2.6	0.392307692
699	0	1	76	173	1.73	63	21.0498179	1	3	0	0	119	29	0	0	0	1	0	0	0	2	0	151	87	3.72	138	182	2.47	73.68421053	66.5	0.85	2.905882353	0.125506073	0.07	35.28571429	0.225806452	10.5	25.5	0.91	9.49	68	164	84.4	371.4	3.83	0.95	1	1.99	0.502512563
433	1	1	65	171	1.71	78	26.67487432	2	1	0	0	165	128	1	0	1	0	1	0	0	8	6	156	90	11.17	167	232	7.69	30.16905072	69	2.65	2.901886792	0.093628088	0.06	128.1666667	0.083333333	10.8	31.5	0.92	8.13	12	350.93	68.28	344.8	2.89	1.39	0.8	1.62	0.49382716
162	0	1	54	172	1.72	85	28.73174689	2	2	1	1	87	54	0	1	0	0	0	0	1	4	2	143	96	7.97	154	257	5.13	50.09746589	64.3	1.77	2.898305085	0.167641326	0.19	27	0.220930233	10.3	27.5	0.89	6.2	2	448	68.7	387.2	3.4	1.21	1.04	1.73	0.601156069
529	0	2	68	155	1.55	54	22.47658689	1	1	0	0	166	46	0	0	0	0	0	0	1	3	3	146	80	10.67	145	290	7.31	39.67168263	68.6	2.53	2.889328063	0.077975376	0.24	30.45833333	0.421052632	9.6	25.6	0.83	7.09	86.5	245	43.8	196.8	3.52	1.02	1.03	1.8	0.572222222
563	0	1	69	176	1.76	70	22.5981405	1	1	1	1	227	79	0	1	1	0	0	0	0	2	2	162	82	6.57	157	137	4.59	29.84749455	69.8	1.59	2.886792453	0.074074074	0.02	229.5	0.058823529	10.6	24.6	0.92	4.71	26.6	196	121.2	426.9	3.12	0.81	0.8	1.75	0.457142857
23	1	1	37	172	1.72	78	26.36560303	1	1	1	1	151	78	0	1	1	0	0	0	1	4	4	150	73	4.48	157	164	2.99	54.84949833	66.8	1.04	2.875	0.140468227	0.01	299	0.023809524	11.4	25.7	0.99	8.7	95.9	574	82.1	367.5	3.97	1.8	0.66	2.66	0.248120301
544	0	1	69	172	1.72	70	23.66143862	1	1	0	0	165	31	1	1	0	0	0	0	0	6	4	113	74	7.28	164	199	4.68	42.52136752	64.3	1.63	2.871165644	0.164529915	0.16	29.25	0.207792208	9.3	26.4	0.81	6.46	92	247	69.6	352.3	4.68	1.43	1.17	2.67	0.438202247
606	1	2	71	160	1.6	60	23.4375	1	1	0	0	39	15	0	0	0	0	0	0	0	17	12	134	67	5.52	127	147	3.75	39.2	67.9	1.31	2.86259542	0.117333333	0.01	375	0.022727273	12.9	17.3	1.07	10.03	146	538.25	38.9	144.9	5.48	1.12	0.68	3.42	0.198830409
151	1	1	53	171	1.71	85	29.0687733	1	1	0	1	77	46	0	1	0	0	0	0	1	2	2	165	96	6.44	165	221	4.32	51.15740741	67.1	1.51	2.860927152	0.113425926	0.05	86.4	0.102040816	11.2	29.3	0.93	6.73	0.6	541.06	62.1	394.01	3.11	1.48	0.92	1.5	0.613333333
787	1	1	82	172	1.72	80	27.04164413	1	1	0	0	210	67	1	0	1	0	0	0	1	10	10	156	95	8.4	153	289	5.67	50.97001764	67.5	2	2.835	0.105820106	0.1	56.7	0.166666667	11.8	25.7	0.97	10.48	67.65	320.99	73.96	253.91	2.78	1.23	0.79	1.58	0.5
501	0	1	68	174	1.74	60	19.81767737	1	3	1	1	250	85	0	1	0	1	0	0	0	2	1	90	60	5.78	152	172	3.6	47.77777778	62.3	1.28	2.8125	0.144444444	0.34	10.58823529	0.653846154	11.6	31.5	1	5.3	6108	383.13	117.87	524.11	4.13	0.88	1.23	2.5	0.492
236	0	2	57	162	1.62	67.5	25.72016461	1	1	0	0	42	19	0	0	1	0	0	0	0	4	4	135	68	6.07	161	244	4.21	57.95724466	69.3	1.5	2.806666667	0.073634204	0.04	105.25	0.129032258	9.7	23.7	0.84	26.56	5	240.2	51	258.5	5.68	1.15	1.27	3.86	0.329015544
657	1	1	73	172	1.72	78	26.36560303	1	1	1	0	152	67	1	1	1	0	0	0	0	3	3	140	80	7.17	151	129	4.6	28.04347826	64.1	1.64	2.804878049	0.141304348	0.24	19.16666667	0.369230769	12.8	25.6	1.17	6.36	17.04	334.33	58.72	263.25	2.97	0.78	0.96	1.69	0.568047337
167	1	1	54	169	1.69	75	26.25958475	1	1	1	0	121	110	0	0	1	0	0	0	1	2	0	120	80	8.86	158	252	5.8	43.44827586	65.4	2.07	2.801932367	0.103448276	0.36	16.11111111	0.6	11	25.8	0.92	12.5	12.9	411.52	77.85	352.32	6.09	2.87	0.56	3.83	0.146214099
280	1	2	59	158	1.58	70	28.04037814	1	1	0	0	76	33	0	0	0	0	0	0	0	8	6	144	80	5.15	139	174	3.13	55.59105431	70.6	1.12	2.794642857	0.274760383	0.09	34.77777778	0.104651163	10.8	29.3	0.87	8.39	87	414.02	36.53	238.21	5.7	1.15	0.54	3.79	0.142480211
613	1	2	71	156	1.56	95	39.03681788	2	3	1	1	139	112	0	0	0	1	0	0	0	20	20	106	60	5.13	112	185	3.46	53.46820809	67.4	1.24	2.790322581	0.104046243	0.05	69.2	0.138888889	11.7	19.1	1.02	7.65	341	559.87	45.88	205.28	5.07	1.87	1.05	2.98	0.352348993
82	1	1	47	172	1.72	89	30.0838291	1	1	0	0	192	23	0	0	0	0	1	0	0	25	25	123	76	8.74	132	174	5.91	29.44162437	67.6	2.12	2.787735849	0.087986464	0.14	42.21428571	0.269230769	16.3	14	1.38	5.41	670	563.91	87.42	551.19	3.24	1.78	1.24	1.51	0.821192053
536	0	1	69	170	1.7	85	29.41176471	2	1	0	0	119	36	1	1	1	0	0	0	0	3	1	151	69	11.18	159	225	7.81	28.80921895	69.9	2.82	2.769503546	0.060179257	0.06	130.1666667	0.127659574	9.4	24.6	0.81	13.27	19.4	117	51.1	214.4	5.08	2.67	0.85	3.2	0.265625
358	0	1	63	174	1.74	78	25.76298058	1	1	1	1	128	37	0	1	0	1	1	0	0	2	2	167	76	7.25	204	159	4.86	32.71604938	67	1.76	2.761363636	0.106995885	0.05	97.2	0.096153846	11.4	29.3	0.93	7.01	1399	518.95	104.71	471.96	5.22	1.25	1.29	3.12	0.413461538
370	1	2	63	160	1.6	60	23.4375	2	1	0	0	180	67	0	0	1	0	1	0	0	3	3	132	76	7.37	130	212	5.03	42.1471173	68.4	1.83	2.74863388	0.097415507	0.01	503	0.020408163	11.3	19.9	0.94	14.22	45.4	163	51	216	6.61	4.81	0.65	4.25	0.152941176
550	1	1	69	163	1.63	55	20.70081674	1	1	1	1	224	98	0	1	1	0	0	0	0	14	14	142	81	6.95	147	278	4.64	59.9137931	66.8	1.69	2.74556213	0.099137931	0.14	33.14285714	0.304347826	9.7	29.3	0.84	13.83	15.3	438	65.2	223.6	2.91	1.05	0.66	1.83	0.360655738
305	1	1	60	170	1.7	85	29.41176471	1	1	1	0	100	35	0	1	0	0	0	0	1	25	25	164	83	18.93	151	330	13.02	25.34562212	68.8	4.75	2.741052632	0.077572965	0.08	162.75	0.079207921	12.4	17	1.03	8.69	20.4	561.15	82.66	338.33	3.97	1.59	0.87	2.37	0.367088608
170	1	1	54	170	1.7	60	20.76124567	2	1	1	1	93	26	0	0	1	0	0	0	1	3	3	152	86	6.95	159	178	4.85	36.70103093	69.8	1.78	2.724719101	0.177319588	0.01	485	0.011627907	10.4	27.4	0.9	10.95	0.23	422.12	46.97	230.11	4.69	1.42	0.67	2.88	0.232638889
710	1	2	76	163	1.63	55.5	20.88900598	1	1	0	0	84	47	0	1	0	0	0	0	0	13	11	170	70	8.71	132	283	5.62	50.35587189	64.4	2.07	2.714975845	0.138790036	0.19	29.57894737	0.243589744	11.3	27.8	0.98	5.38	443	563.19	76.9	450.96	4.82	0.8	0.21	2.08	0.100961538
366	1	1	63	170	1.7	70	24.22145329	1	1	0	0	182	40	0	0	0	0	0	0	1	6	6	163	89	6.43	153	147	4.23	34.75177305	65.7	1.56	2.711538462	0.089834515	0.23	18.39130435	0.605263158	11.1	25.7	0.96	13.97	0.23	601.2	75.47	267.72	4.67	1.11	0.64	2.55	0.250980392
93	1	1	48	175	1.75	78	25.46938776	1	1	1	1	190	115	0	1	1	0	0	0	1	4	4	160	78	6.69	169	234	4.44	52.7027027	66.3	1.65	2.690909091	0.193693694	0.16	27.75	0.186046512	10.3	31.7	0.89	6.27	16.9	472	136.5	536.1	7.82	1.83	0.54	5.81	0.092943201
620	0	2	72	160	1.6	55	21.484375	2	1	0	0	189	41	0	1	0	0	0	0	0	3	0	138	88	8.15	130	291	5.58	52.15053763	68.4	2.08	2.682692308	0.068100358	0.08	69.75	0.210526316	11.2	23.6	0.97	5.37	12.3	190.1	35.99	313.99	6.41	1.83	1.23	3.96	0.310606061
435	1	1	65	170	1.7	78	26.98961938	1	1	1	0	133	67	1	0	0	0	0	0	1	7	7	171	89	10.96	141	255	7.57	33.68560106	69	2.84	2.665492958	0.067371202	0.03	252.3333333	0.058823529	9.4	21.2	0.81	8.81	76.6	481	69.5	243.7	6.42	0.74	0.63	4.24	0.148584906
309	0	1	60	173	1.73	77	25.72755521	1	2	1	0	60	35	0	0	1	0	0	0	1	9	6	142	80	6.34	150	149	4.23	35.22458629	66.7	1.59	2.660377358	0.089834515	0.1	42.3	0.263157895	11.6	26.4	1.06	5.11	23.1	152	64	333	4.27	1.49	0.94	2.97	0.316498316
372	1	1	63	172	1.72	75	25.35154137	1	1	1	0	120	60	0	1	0	0	0	0	0	2	1	140	83	9.44	168	274	5.93	46.20573356	62.9	2.23	2.659192825	0.177065767	0.18	32.94444444	0.171428571	11.4	29.8	0.94	6.17	23	262	84	465	4.11	2.74	1.16	2.52	0.46031746
813	0	2	86	165	1.65	70	25.71166208	1	1	0	0	195	33	0	1	0	0	1	0	0	2	2	150	68	7.62	121	312	4.97	62.77665996	65.3	1.87	2.657754011	0.134808853	0.07	71	0.104477612	10.9	24.9	0.95	5.75	256	505.76	84.35	281.6	4.3	0.96	1.52	1.75	0.868571429
295	0	2	60	155	1.55	77	32.04994797	1	2	0	0	45	20	0	1	0	0	0	0	0	2	1	140	86	6.08	152	209	4.17	50.11990408	68.6	1.57	2.656050955	0.059952038	0.66	6.318181818	2.64	10	19.7	0.87	7.78	11.3	515	49.6	238.9	5.49	1.19	1.18	3.33	0.354354354
546	0	2	69	165	1.65	66	24.24242424	1	1	0	0	147	45	0	1	0	0	0	0	0	5	2	138	81	7.72	125	204	5.17	39.45841393	66.9	1.95	2.651282051	0.083172147	0.17	30.41176471	0.395348837	11	17.4	0.96	8.07	45	426	79	288	4.99	1.34	1.64	2.23	0.735426009
345	0	1	62	170	1.7	70	24.22145329	1	1	0	0	120	40	0	1	1	0	1	0	0	2	2	134	67	8.14	168	245	5.48	44.7080292	67.4	2.07	2.647342995	0.089416058	0.09	60.88888889	0.183673469	9.9	24.5	0.86	13.99	18.7	179	76.3	386.5	5.26	2.22	1.11	3.06	0.362745098
238	1	1	57	175	1.75	57.7	18.84081633	1	1	1	1	41	19	0	0	0	0	0	0	1	15	15	168	72	6.85	139	228	4.54	50.22026432	66.3	1.73	2.624277457	0.110132159	0.07	64.85714286	0.14	10.4	24.7	0.9	5.13	97.6	332	60.3	257.4	3.85	2.83	0.85	1.91	0.445026178
689	0	1	75	173	1.73	66	22.05219018	1	2	1	1	107	49	0	1	0	0	1	0	1	4	2	151	80	8.71	155	195	5.74	33.97212544	66	2.19	2.621004566	0.099303136	0.14	41	0.245614035	11.9	27.5	1.02	7.78	28.5	341.39	55.88	267.19	2.29	1.21	1.07	2.71	0.394833948
517	1	1	68	174	1.74	64	21.13885586	2	2	1	1	167	65	0	1	0	0	0	0	1	13	13	175	92	3.79	127	224	2.49	89.95983936	65.8	0.96	2.59375	0.345381526	0.13	19.15384615	0.151162791	10.5	29.3	0.91	12.61	40.5	426	79	336.1	3.57	0.72	0.32	2.05	0.156097561
559	1	1	69	174	1.74	100	33.02946228	2	1	1	0	129	51	0	1	0	0	0	0	0	25	27	160	90	6.64	129	179	4.29	41.72494172	64.6	1.66	2.584337349	0.116550117	0.16	26.8125	0.32	10.9	29	0.95	5.41	23	450.21	162.42	451.56	5.88	4.33	1.03	3.18	0.323899371
419	0	1	65	172	1.72	65	21.97133586	2	1	1	0	153	118	1	1	1	1	0	0	0	2	1	160	80	11.03	140	191	7.41	25.77597841	67.2	2.87	2.581881533	0.082321188	0.12	61.75	0.196721311	11.2	25.1	0.97	13.28	2.02	376	81	260.3	4.31	1.22	0.92	2.8	0.328571429
671	0	1	74	175	1.75	55.5	18.12244898	1	1	1	1	114	99	1	1	0	0	1	0	0	2	1	140	63	7.07	132	218	4.59	47.49455338	64.9	1.78	2.578651685	0.11546841	0.14	32.78571429	0.264150943	12.3	28.6	1.07	5.42	23	518.19	63.65	272.36	3.29	0.87	0.75	2.04	0.367647059
796	1	2	83	160	1.6	63	24.609375	1	3	0	0	161	67	0	1	1	1	1	0	1	20	20	165	78	9.36	155	207	6.19	33.44103393	66.2	2.41	2.56846473	0.105008078	0.09	68.77777778	0.138461538	10.3	29.3	0.9	16.47	516	502	78.2	420.9	3.94	1.94	0.65	2.16	0.300925926
125	0	2	51	158	1.58	62	24.8357635	1	1	0	0	120	60	0	1	0	0	0	0	0	3	3	130	95	7.74	135	321	5.16	62.20930233	66.6	2.01	2.567164179	0.091085271	0.06	86	0.127659574	10.1	20.9	0.88	9.73	23.1	253	48.7	457.3	6.5	1.79	1.29	4.3	0.3
360	0	1	63	170	1.7	75	25.95155709	1	1	1	1	38	14	0	1	1	0	0	0	0	6	4	139	83	8.55	133	206	5.48	37.59124088	64.1	2.14	2.560747664	0.118613139	0.27	20.2962963	0.415384615	9.7	25.1	0.84	8.06	21.3	313	108.2	414.2	2.95	2.4	0.73	1.31	0.557251908
98	1	2	48	162	1.62	65	24.76756592	1	1	0	0	180	67	0	0	0	0	0	0	0	13	13	138	92	5.62	75	300	3.68	81.52173913	65.5	1.44	2.555555556	0.114130435	0.05	73.6	0.119047619	12.1	24.7	1.01	10.17	0.13	158	47	197	5.04	4.99	0.99	2.97	0.333333333
805	1	2	84	162	1.62	65	24.76756592	1	1	0	0	96	91	0	1	0	0	0	0	1	10	18	163	77	7.28	107	215	4.94	43.52226721	67.9	1.94	2.546391753	0.174089069	0.02	247	0.023255814	10.7	27.5	0.93	10.91	168	505	103.5	291.3	4.44	0.81	1.36	2.21	0.615384615
257	0	1	58	171	1.71	50	17.09927841	2	1	1	1	100	93	0	1	0	0	0	0	1	3	2	167	90	8.24	160	180	5.42	33.2103321	65.9	2.13	2.544600939	0.116236162	0.04	135.5	0.063492063	10.3	26.4	0.89	7.05	144	159.1	79.4	351.7	4.16	0.91	1.03	2.4	0.429166667
109	0	1	50	172	1.72	70	23.66143862	1	1	1	1	79	24	1	1	1	0	0	0	0	2	1	111	71	9.44	121	296	6.31	46.90966719	66.8	2.48	2.544354839	0.076069731	0.16	39.4375	0.333333333	11.5	26.7	1	11.84	19.7	247	104.7	372.6	4.17	2.17	0.59	2.47	0.238866397
252	0	1	58	168	1.68	66	23.38435374	1	1	1	0	43	15	0	0	0	0	1	0	0	3	3	118	85	7.85	160	203	5.24	38.74045802	66.8	2.06	2.54368932	0.072519084	0.11	47.63636364	0.289473684	11.9	26.5	1.04	6.94	0.23	554.46	58.4	251.91	5.03	1.76	1.01	3.02	0.334437086
640	1	1	72	172	1.72	75	25.35154137	1	1	0	0	92	32	0	0	1	1	1	0	1	12	12	143	86	4.12	142	155	2.69	57.62081784	65.4	1.06	2.537735849	0.107806691	0.05	53.8	0.172413793	10.1	25.1	0.88	10.08	518	152	77.5	259.4	3.24	0.59	1.19	1.85	0.643243243
259	1	2	58	155	1.55	77	32.04994797	1	1	0	0	154	39	0	1	1	1	0	0	1	18	24	127	87	11.96	135	254	8.17	31.08935129	68.3	3.22	2.537267081	0.048959608	0.15	54.46666667	0.375	10.3	22.3	0.89	13.69	154	421	22.3	447.3	4.86	2.1	0.21	2.81	0.074733096
497	0	2	67	160	1.6	77	30.078125	1	1	0	0	90	85	0	1	0	0	1	0	0	1	1	168	82	4.82	132	168	3.12	53.84615385	64.8	1.23	2.536585366	0.099358974	0.14	22.28571429	0.451612903	9.1	22.2	0.79	16.98	65.4	144	61.4	206.9	5.42	2.26	1.09	3.43	0.317784257
6	0	1	30	172	1.72	58	19.605192	1	4	0	0	173	40	0	0	0	0	0	0	1	2	1	110	90	7.57	155	356	4.92	72.35772358	65	1.94	2.536082474	0.089430894	0.25	19.68	0.568181818	10.4	28.8	0.9	5.94	0.2	303	52.5	273.8	3.07	1.48	0.65	1.58	0.411392405
248	1	2	57	167	1.67	85	30.47796622	1	1	0	0	101	41	0	0	0	0	0	0	0	5	0	131	70	6.62	142	209	4.39	47.60820046	66.3	1.74	2.522988506	0.088838269	0.08	54.875	0.205128205	9.4	28.2	0.81	8.32	14.6	158	60.7	369.9	4.98	1.38	1.31	3.1	0.422580645
531	0	1	68	172	1.72	70	23.66143862	1	1	1	1	59	29	0	1	0	1	0	0	0	6	6	154	115	4.91	141	131	3.15	41.58730159	64.1	1.25	2.52	0.098412698	0.18	17.5	0.580645161	10.3	25.4	0.89	8.3	159	208	71.2	412.6	3.29	1.01	0.91	1.79	0.508379888
376	0	2	64	161	1.61	62	23.91883029	1	1	0	0	245	84	0	1	1	1	1	0	0	4	2	155	82	8.86	145	235	5.82	40.37800687	65.7	2.31	2.519480519	0.097938144	0.16	36.375	0.280701754	9.4	27.5	0.81	5.2	165	286.4	58	271.7	3.88	0.96	1.24	2.22	0.558558559
668	0	1	74	175	1.75	74	24.16326531	1	2	0	1	98	48	0	0	0	0	1	0	1	4	2	140	90	6.01	139	231	3.75	61.6	62.4	1.49	2.516778523	0.176	0.06	62.5	0.090909091	11.5	26.4	0.95	7.14	23	165.79	81.32	450.59	3.76	1.32	1.08	2.3	0.469565217
701	0	2	76	160	1.6	57	22.265625	1	1	0	0	130	108	0	1	0	1	1	0	0	5	5	160	68	4.79	123	256	3.24	79.01234568	67.7	1.29	2.511627907	0.074074074	0.01	324	0.041666667	11.2	25.3	0.97	5.5	241	614	54.7	283.2	5.22	1.24	1.04	3.39	0.306784661
137	1	2	52	159	1.59	65	25.71100827	1	3	0	0	105	110	0	0	0	1	0	0	1	13	13	130	98	4.73	141	192	3.13	61.34185304	66.2	1.25	2.504	0.10543131	0.02	156.5	0.060606061	11	24.6	0.96	7.48	104	597	44	222	3.73	1.02	1.19	2	0.595
694	1	1	75	173	1.73	75	25.05930703	1	3	0	0	88	47	0	1	1	1	1	0	1	5	3	160	81	4.4	161	129	2.9	44.48275862	65.9	1.16	2.5	0.296551724	0.07	41.42857143	0.081395349	10.5	29.3	0.91	11.57	150	264	85.4	436.4	6.24	1.99	1.41	4.28	0.329439252
273	0	1	59	170	1.7	68	23.52941176	1	1	0	0	216	43	0	0	0	0	0	0	0	2	2	147	95	9.31	137	187	6.17	30.30794165	66.4	2.47	2.497975709	0.074554295	0.15	41.13333333	0.326086957	10.6	24.6	0.92	6.45	5	173	56.5	337.1	5.15	0.46	1.29	3.08	0.418831169
809	0	2	85	161	1.61	53	20.44674202	1	1	0	0	91	47	0	1	0	0	1	0	1	9	7	146	84	8.47	141	304	5.64	53.90070922	66.6	2.26	2.495575221	0.086879433	0.08	70.5	0.163265306	12.2	27.5	1.06	8.11	42.3	496	70.3	369.1	4.34	1.22	1.28	2.25	0.568888889
780	0	2	82	150	1.5	60	26.66666667	2	2	0	0	102	49	0	0	1	0	0	0	0	2	1	172	74	8	113	268	5.2	51.53846154	65	2.09	2.488038278	0.107692308	0.14	37.14285714	0.25	10.6	31.5	0.92	7.64	206	359	60.6	406.3	5.88	2.62	1.16	3.79	0.306068602
143	0	1	53	171	1.71	78	26.67487432	2	2	1	1	36	14	0	0	0	0	0	0	1	2	0	152	78	5.73	141	248	3.69	67.20867209	64.5	1.49	2.476510067	0.138211382	0.02	184.5	0.039215686	10.4	25.9	0.9	5.5	11.2	132	94.1	403.2	4.36	2.2	0.94	2.38	0.394957983
575	0	1	70	170	1.7	80	27.6816609	1	1	1	0	142	38	0	1	0	0	0	0	0	12	10	175	92	5.04	145	105	3.24	32.40740741	64.3	1.31	2.473282443	0.12654321	0.08	40.5	0.195121951	10.1	31.5	0.88	5.56	10.5	362	83.7	373.8	3.59	2.2	0.85	1.89	0.44973545
573	0	2	70	155	1.55	90	37.46097815	1	1	0	0	99	55	0	1	0	0	0	0	0	3	2	131	81	5.45	128	179	3.41	52.49266862	62.6	1.38	2.471014493	0.126099707	0.17	20.05882353	0.395348837	11.4	29.3	0.93	5.64	0.5	397.85	32.67	323.1	5.11	1.05	1.34	3.3	0.406060606
19	0	1	35	173	1.73	73	24.39105884	1	1	1	0	80	21	0	0	0	0	0	0	0	4	3	132	88	8.59	162	306	5.65	54.15929204	65.8	2.29	2.467248908	0.100884956	0.06	94.16666667	0.105263158	10.4	27.3	0.85	5.29	24.1	173	78	349	4.55	3.49	1.18	2.76	0.427536232
351	0	2	63	156	1.56	55.5	22.80571992	2	2	0	0	123	51	0	0	1	0	0	0	0	2	0	144	79	7.8	138	254	5.09	49.90176817	65.3	2.07	2.458937198	0.098231827	0.11	46.27272727	0.22	9.2	24.6	0.81	9.2	12	211	45.6	242.2	4.71	1.33	5.28	2.7	1.955555556
171	1	1	54	174	1.74	75	24.77209671	1	2	0	0	68	33	0	1	0	0	0	0	1	11	11	155	88	4.15	133	217	2.57	84.43579767	62	1.05	2.447619048	0.155642023	0.12	21.41666667	0.3	11.5	25.7	1	5.58	62.7	442	73.8	431	4.4	0.66	0.65	2.86	0.227272727
521	1	1	68	173	1.73	70	23.38868656	1	1	0	0	109	28	0	1	0	0	0	0	0	14	14	158	81	8.54	132	165	5.53	29.83725136	64.6	2.27	2.436123348	0.112115732	0.09	61.44444444	0.14516129	11.1	28.2	0.89	6.56	33.3	396.76	74.9	270.81	4.53	1.56	0.97	2.68	0.361940299
812	0	1	86	172	1.72	64	21.63331531	1	1	0	0	81	54	0	1	0	0	0	0	0	13	3	169	89	10.92	131	209	7.06	29.60339943	64.6	2.9	2.434482759	0.120396601	0.09	78.44444444	0.105882353	11.2	28.6	0.97	5.1	113	448.66	71.14	302.62	4.81	0.68	1.04	2.93	0.354948805
631	1	1	72	170	1.7	60	20.76124567	1	1	1	1	139	37	0	0	0	0	0	0	1	9	7	177	89	10.4	139	273	6.84	39.9122807	65.8	2.82	2.425531915	0.100877193	0.03	228	0.043478261	11	19.9	0.94	6.45	138.4	447.32	73.03	444.16	5.22	5.56	0.67	3.29	0.203647416
332	0	1	62	172	1.72	60	20.2812331	1	1	1	1	76	46	1	0	1	0	0	0	0	2	0	165	94	5.61	153	197	3.73	52.8150134	66.4	1.54	2.422077922	0.064343164	0.08	46.625	0.333333333	9.1	24.6	0.79	11.32	63	155	52.4	237.3	3.97	1	0.98	2.3	0.426086957
22	0	1	37	177	1.77	105	33.51527339	1	2	0	0	186	67	0	0	0	0	0	0	1	8	8	178	98	8.67	169	259	5.71	45.35901926	65.9	2.37	2.4092827	0.085814361	0.08	71.375	0.163265306	10.8	31.5	0.87	6.02	5	490.61	73.61	436.05	2.9	2.09	0.95	1.48	0.641891892
816	1	1	86	170	1.7	78	26.98961938	1	3	0	0	132	110	0	1	0	1	1	0	1	11	11	167	83	6.51	142	146	4.1	35.6097561	62.9	1.71	2.397660819	0.13902439	0.1	41	0.175438596	12.3	29.3	1.01	5.53	1156	574.17	76.03	302.62	3.33	1.58	0.54	1.84	0.293478261
508	0	1	68	160	1.6	62.5	24.4140625	2	2	1	1	51	18	0	0	0	0	0	0	0	3	3	139	82	7.45	139	172	4.81	35.75883576	64.6	2.01	2.393034826	0.093555094	0.17	28.29411765	0.377777778	10.7	23.5	0.93	5.26	6.4	348	54.1	410	3.44	1.13	0.87	1.96	0.443877551
388	0	1	64	165	1.65	75	27.54820937	1	1	1	1	137	37	0	1	1	0	1	0	0	6	4	141	75	7.83	141	209	5.09	41.06090373	64.9	2.13	2.389671362	0.104125737	0.06	84.83333333	0.113207547	10.1	26.4	0.88	10.05	144	233	53.2	219.7	3.42	1.36	0.78	1.79	0.43575419
587	1	2	70	164	1.64	75	27.88518739	1	1	0	0	136	67	0	1	1	0	1	0	1	11	11	130	73	7.77	135	208	4.95	42.02020202	63.7	2.08	2.379807692	0.119191919	0.12	41.25	0.203389831	10.6	26.8	0.91	10.59	824.7	675.24	60.34	229.99	4.43	3.15	0.88	2.61	0.337164751
745	1	1	78	172	1.72	70	23.66143862	2	1	1	0	174	138	0	0	0	0	0	0	0	22	22	107	65	7.71	162	302	4.83	62.52587992	62.6	2.04	2.367647059	0.157349896	0.04	120.75	0.052631579	11.8	24.6	1.03	10.02	1240	229	95.8	410.9	3.66	0.69	0.54	2.1	0.257142857
231	0	1	57	172	1.72	74	25.01352082	1	1	1	0	98	35	0	0	0	0	0	0	0	2	2	149	98	8.07	158	256	5.06	50.59288538	62.7	2.14	2.364485981	0.136363636	0.13	38.92307692	0.188405797	11.3	28.3	0.98	5.16	79.8	574.35	75.37	401.71	5.45	1.44	1.05	3.45	0.304347826
97	0	1	48	176	1.76	78	25.18078512	2	1	1	0	104	35	0	1	0	0	0	0	1	3	3	167	81	9.69	161	245	6.25	39.2	64.5	2.66	2.34962406	0.1024	0.11	56.81818182	0.171875	10	26.7	0.87	8.1	5	512	76.7	384	4.87	2.69	0.95	2.91	0.326460481
298	0	1	60	184	1.84	92	27.17391304	1	1	1	1	233	45	0	0	1	0	0	0	0	2	1	140	80	8.83	149	194	5.72	33.91608392	64.8	2.44	2.344262295	0.103146853	0.07	81.71428571	0.118644068	9.9	31.5	0.86	7.36	20.7	507	57.1	401.6	4.93	2.67	0.88	3.03	0.290429043
310	1	1	60	173	1.73	75	25.05930703	1	1	0	1	267	120	0	1	0	0	0	0	1	10	10	167	98	6.72	158	219	4.18	52.3923445	62.3	1.79	2.335195531	0.131578947	0.15	27.86666667	0.272727273	11.1	30.9	1.01	7.17	146.5	195.8	68.8	402.6	6.58	0.97	1.38	4.41	0.31292517
730	0	2	77	153	1.53	50	21.35930625	1	1	0	0	115	49	0	0	1	0	0	0	0	2	2	134	63	5.12	131	227	3.24	70.0617284	63.4	1.39	2.330935252	0.108024691	0.11	29.45454545	0.314285714	11.3	26.7	0.93	14.08	64.8	215	44	190	5.67	0.84	1.47	3.63	0.404958678
300	0	1	60	172	1.72	70	23.66143862	2	1	1	0	75	46	0	1	0	0	0	0	1	19	19	141	84	7.49	137	147	4.73	31.0782241	63.2	2.03	2.330049261	0.126849894	0.13	36.38461538	0.216666667	10.7	29.3	0.93	6.55	104	552	71.7	259.3	4.27	1.4	1.06	2.73	0.388278388
608	1	1	71	170	1.7	89	30.79584775	1	1	1	1	52	90	0	1	1	0	0	0	1	8	8	173	89	9	161	209	5.75	36.34782609	63.9	2.49	2.309236948	0.107826087	0.13	44.23076923	0.209677419	12.4	19.9	1.03	17.75	78	235	76.22	261.24	6.17	0.6	0.61	3.89	0.156812339
515	1	2	68	162	1.62	77	29.34003963	2	1	0	0	138	37	0	1	1	0	1	0	1	9	9	160	84	8.17	141	233	5.29	44.04536862	64.7	2.31	2.29004329	0.09073724	0.07	75.57142857	0.145833333	9.9	25	0.86	17.24	12.1	440	47.7	312	5.03	2	0.36	2.85	0.126315789
581	1	2	70	165	1.65	60	22.03856749	2	1	0	0	223	60	0	1	1	0	1	0	1	12	9	160	84	8.17	141	233	5.29	44.04536862	64.7	2.31	2.29004329	0.09073724	0.07	75.57142857	0.145833333	9.9	25	0.86	17.24	12.1	440	47.7	312	5.03	2	0.36	2.85	0.126315789
619	0	2	71	161	1.61	65	25.07619305	1	1	0	0	84	24	0	1	1	0	0	0	0	4	3	150	68	6.08	132	202	3.88	52.06185567	63.8	1.7	2.282352941	0.105670103	0.08	48.5	0.195121951	10.7	28.3	0.93	4.19	25.7	216	35.6	333	3.84	1.24	0.94	2.09	0.449760766
579	1	2	70	159	1.59	70	27.68877813	1	1	0	0	194	98	0	1	1	0	0	0	1	5	3	178	81	6.17	136	230	3.81	60.36745407	61.7	1.67	2.281437126	0.12335958	0.19	20.05263158	0.404255319	11	29.4	0.96	21.93	23	561.21	53.54	187.37	6.22	8.93	0.34	1.24	0.274193548
279	0	1	59	178	1.78	60	18.9370029	1	1	1	1	138	30	0	1	0	0	0	0	0	10	10	160	70	9.38	138	215	5.7	37.71929825	60.7	2.5	2.28	0.177192982	0.16	35.625	0.158415842	10.5	22.2	0.91	7.45	59.9	587	80.9	698.8	4.08	1.04	1.34	2.15	0.623255814
673	1	1	74	175	1.75	75	24.48979592	1	1	0	0	195	98	1	1	0	0	0	0	1	3	3	157	78	4.63	149	145	2.69	53.90334572	58.1	1.18	2.279661017	0.219330855	0.16	16.8125	0.271186441	10.5	25.7	0.91	6.26	58.2	403	102	409.9	4.99	1.7	0.93	3.57	0.260504202
574	0	1	70	170	1.7	63	21.79930796	2	1	1	1	220	43	0	1	0	0	0	0	0	4	2	169	88	5.16	145	133	3.2	41.5625	62	1.41	2.269503546	0.10625	0.17	18.82352941	0.5	11.4	31.5	0.98	6.03	359	339.47	87.17	318.25	4.94	1.35	0.77	3.8	0.202631579
209	0	1	56	171	1.71	60	20.51913409	1	1	0	1	82	34	0	0	0	1	0	0	0	2	0	137	92	6.9	159	156	4.15	37.59036145	60.2	1.83	2.267759563	0.115662651	0.43	9.651162791	0.895833333	10.1	31.5	0.88	5.75	9.8	444	82.3	318.6	4.38	0.76	1.5	2.42	0.619834711
99	1	1	48	170	1.7	88	30.44982699	1	1	1	0	60	45	0	0	0	0	0	0	0	12	12	135	81	6.18	141	190	3.85	49.35064935	62.3	1.7	2.264705882	0.137662338	0.06	64.16666667	0.113207547	9.6	24.2	0.83	5.11	14.2	205	62.7	307.1	3.03	1.31	0.7	1.62	0.432098765
168	1	1	54	170	1.7	55.5	19.20415225	1	3	0	0	224	77	0	0	0	0	0	0	1	15	15	157	81	7.49	191	299	4.81	62.16216216	64.3	2.13	2.258215962	0.178794179	0.12	40.08333333	0.139534884	11	27.9	0.96	7.11	7.7	587.71	61.63	529.48	5.78	1.34	1.47	3.34	0.44011976
20	0	1	36	178	1.78	98	30.93043808	1	2	1	1	189	184	0	1	1	0	0	0	0	2	1	140	80	5.96	166	249	3.69	67.4796748	62	1.64	2.25	0.124661247	0.14	26.35714286	0.304347826	12.4	20.1	1.03	13.58	165	447.26	56.28	367.26	5.84	1.44	0.92	4.2	0.219047619
225	1	1	56	175	1.75	75	24.48979592	2	1	1	1	161	39	1	1	0	0	0	0	1	3	3	120	88	7.98	154	325	5.06	64.22924901	63.4	2.25	2.248888889	0.112648221	0.08	63.25	0.140350877	10.5	25.9	0.91	6.19	14	415	95	516.2	7.28	1.57	0.21	5.73	0.036649215
709	1	1	76	173	1.73	85	28.40054796	1	1	1	0	200	42	0	1	1	0	0	0	1	14	14	148	77	8.55	145	223	5.35	41.68224299	62.6	2.38	2.24789916	0.13271028	0.07	76.42857143	0.098591549	12.7	29.3	1.05	10.14	1525	505.65	65.35	264.21	5.08	1.89	0.65	3.64	0.178571429
194	1	1	55	170	1.7	85	29.41176471	2	2	1	1	89	34	0	1	0	0	0	0	1	4	2	174	97	7.47	141	281	4.63	60.69114471	62	2.06	2.247572816	0.138228942	0.1	46.3	0.15625	11.4	31.5	0.92	7.69	16	389.76	67.43	407.45	3.67	1.39	0.66	2.22	0.297297297
696	0	1	75	170	1.7	78	26.98961938	1	1	1	0	49	17	0	0	0	0	0	0	0	25	23	137	82	9.87	141	322	6.18	52.10355987	62.6	2.75	2.247272727	0.108414239	0.16	38.625	0.23880597	11.7	29.9	0.98	4.32	23	73	66.9	306.1	4.37	1.27	1.11	2.65	0.418867925
245	0	2	57	156	1.56	65	26.70940171	1	1	0	0	63	33	0	0	0	0	0	0	0	2	1	157	89	10.05	138	280	6.31	44.37400951	62.8	2.81	2.245551601	0.11251981	0.16	39.4375	0.225352113	9.4	26.4	0.81	7.79	14.5	175	51.6	291.4	4.81	1.78	1.04	2.96	0.351351351
453	0	2	66	160	1.6	60	23.4375	1	1	0	0	104	27	0	1	0	0	0	0	0	6	1	159	91	9.76	135	271	6.35	42.67716535	65.1	2.83	2.243816254	0.074015748	0.07	90.71428571	0.14893617	10.9	26.8	0.95	6.88	64.5	537.09	58.21	288.76	4.71	1.57	1.36	2.37	0.573839662
199	1	1	55	169	1.69	88	30.8112461	2	1	1	0	123	58	1	0	0	0	0	0	0	25	25	153	82	6.48	176	208	4.06	51.23152709	62.6	1.81	2.243093923	0.125615764	0.09	45.11111111	0.176470588	10.9	30.5	0.95	5.81	38.7	355	67.4	326.2	5.12	2.3	1.21	3.03	0.399339934
363	0	1	63	170	1.7	67	23.183391	1	1	1	1	134	51	0	0	0	0	0	0	1	5	3	142	76	6.13	163	184	3.76	48.93617021	61.3	1.68	2.238095238	0.162234043	0.08	47	0.131147541	9.9	27.5	0.86	5.75	47.1	405	71.9	350.7	4.42	1.55	1.36	2.19	0.621004566
469	1	2	66	182	1.82	55.5	16.7552228	1	1	0	0	59	21	0	0	1	0	0	0	0	6	4	170	80	5.02	111	171	3.11	54.98392283	61.9	1.39	2.237410072	0.109324759	0.17	18.29411765	0.5	9.4	22.8	0.81	7.72	106	490	57.6	244.4	8.2	2.61	1.69	5.62	0.300711744
405	0	1	64	172	1.72	75	25.35154137	1	1	0	0	46	17	0	0	0	0	0	0	0	2	2	110	76	5.76	147	227	3.68	61.68478261	64	1.65	2.23030303	0.095108696	0.06	61.33333333	0.171428571	10.8	29.3	0.94	4.69	409	143	78.3	340.2	3.82	1.1	0.83	2.3	0.360869565
473	0	1	67	180	1.8	78	24.07407407	2	1	0	0	168	32	0	1	1	0	0	0	0	1	0	134	84	7.06	167	110	4.41	24.94331066	62.4	1.99	2.216080402	0.108843537	0.16	27.5625	0.333333333	10.1	19.9	0.88	14.9	5	487	62.5	315.7	4.73	2.54	1.15	2.81	0.409252669
562	0	2	69	165	1.65	70	25.71166208	1	1	0	0	100	55	0	1	0	0	0	0	0	3	3	142	68	5.82	134	127	3.49	36.38968481	60.1	1.58	2.208860759	0.151862464	0.2	17.45	0.377358491	10.5	24.6	0.91	5.94	9.7	228	36.7	229.8	4.78	1.26	1.13	2.84	0.397887324
417	0	1	65	170	1.7	70	24.22145329	1	2	1	1	212	72	0	1	0	0	0	0	0	4	2	150	89	7.42	143	256	4.66	54.93562232	62.9	2.11	2.208530806	0.08583691	0.21	22.19047619	0.525	10.4	30.8	0.9	5.37	34	399	82.4	459.1	4.09	2	0.68	2.35	0.289361702
119	0	1	51	180	1.8	77	23.7654321	1	2	1	1	86	47	0	1	0	0	0	0	1	3	3	142	81	4.43	171	142	2.67	53.1835206	60.3	1.21	2.20661157	0.157303371	0.12	22.25	0.285714286	10.4	25.9	0.84	7.46	12.5	447.93	73.13	315.42	5.36	2.74	1.14	3.37	0.338278932
307	0	1	60	173	1.73	75	25.05930703	2	1	1	1	152	117	0	1	0	0	0	0	1	2	2	165	76	5.07	163	242	3.04	79.60526316	59.9	1.38	2.202898551	0.164473684	0.13	23.38461538	0.26	9.8	24.6	0.85	6.09	5.8	159	65	240.8	4.58	0.78	1.15	2.74	0.419708029
462	1	1	66	173	1.73	95	31.7417889	2	1	1	1	147	38	0	1	0	0	1	0	0	5	3	144	87	9.07	184	285	5.77	49.39341421	63.6	2.63	2.19391635	0.103986135	0.05	115.4	0.083333333	10.9	19.9	0.95	9.72	5.9	489	88.1	400.7	7.02	1.14	1.71	4.68	0.365384615
743	1	2	78	162	1.62	68	25.91068435	2	3	0	0	244	84	0	1	1	1	1	0	0	25	30	146	73	13.57	113	351	8.61	40.76655052	63.4	3.93	2.190839695	0.103368177	0.1	86.1	0.112359551	13.5	27.5	1.16	11.38	645	335.8	44.04	231.39	3.94	1.88	1.16	1.69	0.686390533
155	0	1	53	169	1.69	92	32.21175729	1	1	1	1	60	30	0	1	0	0	0	0	0	0	2	129	83	6.5	150	340	4.13	82.32445521	63.4	1.89	2.185185185	0.070217918	0.16	25.8125	0.551724138	10	27.4	0.87	13.13	5	155	61.8	614.5	4.23	3.23	0.67	2.46	0.272357724
54	0	1	43	172	1.72	85	28.73174689	1	1	0	0	153	39	0	1	0	0	0	0	0	1	1	165	79	8.25	174	189	5.13	36.84210526	62.2	2.35	2.182978723	0.105263158	0.19	27	0.351851852	9.7	24.6	0.84	5.78	8.2	208	77.2	567.1	5.86	1.25	1.35	3.73	0.361930295
533	0	1	68	170	1.7	60	20.76124567	1	1	1	1	180	120	0	1	0	0	0	0	1	3	3	150	80	10.82	152	248	6.87	36.09898108	63.5	3.15	2.180952381	0.097525473	0.09	76.33333333	0.134328358	10.6	26.6	0.92	6.38	26.7	177	66.4	203.8	4.69	1.33	1.08	2.98	0.362416107
649	0	1	73	172	1.72	60	20.2812331	1	1	1	1	91	34	0	0	0	0	0	0	0	8	5	170	80	5.79	137	164	3.4	48.23529412	58.8	1.56	2.179487179	0.194117647	0.15	22.66666667	0.227272727	12.3	24.6	1.03	4.63	320	178	76	236	4.43	0.97	1.04	3.02	0.344370861
180	1	1	54	171	1.71	70	23.93898977	1	1	0	0	97	37	0	0	0	0	0	0	0	12	10	153	107	8.96	157	326	5.7	57.19298246	63.5	2.63	2.16730038	0.071929825	0.17	33.52941176	0.414634146	10.1	26.8	0.88	7.27	5	174	99.6	509.6	5.04	1.16	1.15	3.36	0.342261905
220	1	1	56	172	1.72	55.5	18.76014062	1	1	1	1	128	110	0	1	1	0	0	0	1	23	23	154	83	5.28	145	242	3.29	73.556231	62.3	1.52	2.164473684	0.11550152	0.07	47	0.184210526	11.3	28.5	0.98	8	12.1	385.16	59.72	312.79	3.56	0.49	1.38	1.62	0.851851852
327	0	1	61	170	1.7	64	22.14532872	1	2	1	0	100	48	0	0	0	0	0	0	0	7	5	142	82	8.43	159	216	4.84	44.62809917	57.4	2.24	2.160714286	0.152892562	0.56	8.642857143	0.756756757	9.2	26.4	0.8	7.4	5	168	66.2	458.4	4.82	2.04	0.99	2.84	0.348591549
255	0	1	58	170	1.7	63	21.79930796	1	2	1	1	69	23	0	0	0	0	0	0	0	2	2	163	92	12.87	169	263	8.16	32.23039216	63.5	3.78	2.158730159	0.090686275	0.12	68	0.162162162	11.2	26.8	0.91	6.46	0.2	406.38	62.97	323.51	6.68	2.39	0.96	4.63	0.207343413
395	1	1	64	173	1.73	70	23.38868656	1	1	1	0	71	33	0	1	1	0	0	0	1	25	25	157	91	6.71	146	279	4.17	66.90647482	62.1	1.94	2.149484536	0.119904077	0.08	52.125	0.16	10.5	29.3	0.91	21.19	61.8	368	81.2	222.2	4.06	0.94	0.21	2.3	0.091304348
732	0	1	78	174	1.74	71	23.45091822	1	3	1	1	225	60	0	0	0	0	0	0	1	2	1	171	89	5	142	167	3.18	52.51572327	63.6	1.48	2.148648649	0.08490566	0.02	159	0.074074074	12	29.3	0.98	5.9	12.3	468.03	71.68	302.94	4.21	0.85	1.56	2.04	0.764705882
607	1	2	71	160	1.6	64.5	25.1953125	1	1	0	0	133	110	0	0	0	0	0	0	0	4	2	125	74	6.04	113	316	3.76	84.04255319	62.3	1.75	2.148571429	0.228723404	0.16	23.5	0.186046512	10.6	31.5	0.92	5.55	59.2	451	46.9	131.8	4.54	1.15	1.3	2.7	0.481481481
390	1	1	64	169	1.69	80	28.01022373	1	1	1	0	134	78	0	0	1	0	0	0	1	11	11	158	87	9.2	169	246.6	5.8	42.51724138	63	2.71	2.140221402	0.134482759	0.12	48.33333333	0.153846154	11.8	26.9	1.13	10.54	16.5	491	76	318	4.98	2.06	1.05	2.89	0.363321799
290	0	1	59	171	1.71	67	22.91303307	1	1	0	0	224	44	1	1	1	0	0	0	1	2	2	165	96	7.71	150	266	4.72	56.3559322	61.2	2.21	2.135746606	0.11440678	0.16	29.5	0.296296296	9.4	23.6	0.81	16.86	9	163	81	495.6	5.22	4.09	0.94	2.71	0.346863469
547	0	1	69	170	1.7	70	24.22145329	1	1	1	1	86	54	1	0	1	0	1	0	0	2	1	126	72	7.11	157	130	4.46	29.14798206	62.7	2.09	2.133971292	0.107623318	0.06	74.33333333	0.125	11.3	19.9	0.98	14.13	235.7	483.81	100.03	402.24	3.76	1.73	1.18	1.98	0.595959596
397	1	2	64	158	1.58	55.5	22.2320141	1	1	0	0	236	45	0	1	1	0	1	0	0	25	25	172	89	6.4	109	230	4.01	57.35660848	62.6	1.88	2.132978723	0.087281796	0.12	33.41666667	0.342857143	11.6	22.6	0.97	11.74	505	412.88	72.03	319.45	5.46	0.82	1.82	3.22	0.565217391
548	0	1	69	170	1.7	80	27.6816609	2	2	1	1	172	136	1	1	0	0	0	0	1	2	1	152	92	7.32	163	340	4.49	75.72383073	61.4	2.11	2.127962085	0.122494432	0.15	29.93333333	0.272727273	10.9	31.5	0.95	5.98	13.2	347	93.4	397.2	4.37	1.57	1.19	2.36	0.504237288
421	0	1	65	172	1.72	65	21.97133586	1	1	0	0	171	65	1	0	0	0	1	0	1	4	2	144	78	5.73	143	261	3.29	79.33130699	57.4	1.55	2.122580645	0.182370821	0.23	14.30434783	0.383333333	12.2	29.3	1	5.68	5759	387.26	113.15	520.47	3.9	0.67	1.22	2.24	0.544642857
44	0	1	40	173	1.73	70	23.38868656	2	1	1	0	157	62	1	0	1	0	0	0	0	4	4	143	90	5.8	170	190	3.71	51.21293801	64	1.75	2.12	0.083557951	0.01	371	0.032258065	9.7	26.4	0.84	16.86	5	183	46.6	208.8	4.47	1.34	0.87	2.92	0.297945205
723	1	1	77	165	1.65	65	23.87511478	1	1	0	0	162	31	0	1	0	0	0	0	1	3	3	128	78	5.54	146	167	3.22	51.86335404	58.2	1.52	2.118421053	0.192546584	0.15	21.46666667	0.241935484	10.7	26.2	0.93	5.33	80.3	530	81.4	399.4	2.78	0.47	0.66	1.18	0.559322034
277	0	1	59	171	1.71	80	27.35884546	2	1	1	0	222	76	1	1	0	0	0	0	0	7	6	140	90	5.71	145	283	3.3	85.75757576	57.8	1.56	2.115384615	0.175757576	0.23	14.34782609	0.396551724	10.9	27.2	0.95	8.01	25.2	541.8	61.9	320.5	4.92	2.54	1.06	2.79	0.379928315
415	0	2	65	160	1.6	56	21.875	1	1	0	0	34	14	0	1	0	0	0	0	0	2	1	135	72	7.68	129	247	4.84	51.03305785	63	2.29	2.113537118	0.082644628	0.13	37.23076923	0.325	10.1	24.4	0.88	6.56	0.23	581	63.8	257.5	6.09	1.15	1.46	3.44	0.424418605
684	0	2	75	162	1.62	77	29.34003963	2	1	0	0	178	66	0	1	0	0	1	0	0	2	1	131	69	11.76	145	256	7.35	34.82993197	62.5	3.49	2.106017192	0.111564626	0.06	122.5	0.073170732	10.2	24.6	0.88	13.44	146	154	57.3	256.2	5.12	0.91	1.24	2.98	0.416107383
344	0	2	62	158	1.58	66.1	26.47812851	2	1	0	0	120	48	1	1	0	0	0	0	0	3	3	135	75	5.88	137	221	3.51	62.96296296	59.7	1.67	2.101796407	0.122507123	0.25	14.04	0.581395349	11.5	26.6	0.95	6.53	213	244	62	301	5.8	0.66	1.75	3.83	0.45691906
542	0	1	69	163	1.63	60	22.58270917	1	1	1	0	46	20	0	1	0	0	0	0	1	4	2	167	73	7.18	155	192	4.43	43.34085779	61.7	2.11	2.099526066	0.106094808	0.15	29.53333333	0.319148936	10.8	31.9	0.87	6.94	47.58	385.84	120.35	502.94	5.69	3.43	0.93	3.48	0.267241379
342	0	2	62	159	1.59	64	25.31545429	1	1	0	0	154	30	0	0	0	0	0	0	0	7	7	134	77	6.88	140	211	4.22	50	61.3	2.01	2.099502488	0.113744076	0.13	32.46153846	0.270833333	10.5	24.6	0.86	7.26	174.6	166	55	234	6.04	1.09	1.62	4.05	0.4
513	1	1	68	170	1.7	95	32.87197232	1	1	1	0	129	78	0	1	0	0	1	0	1	5	3	159	65	6.65	169	167	4.09	40.83129584	61.5	1.95	2.097435897	0.107579462	0.13	31.46153846	0.295454545	10.5	27.3	0.91	7.49	35.3	500.91	76.48	441.47	5.17	3.14	0.65	3.05	0.213114754
602	0	2	71	164	1.64	65	24.1671624	2	1	0	0	142	78	0	1	1	0	1	0	0	9	9	158	83	3.67	136	184	2.22	82.88288288	60.5	1.06	2.094339623	0.135135135	0.07	31.71428571	0.233333333	11.2	24.2	0.97	15.94	82.8	375.47	41.63	183.84	5.52	5.2	1.22	2.44	0.5
182	0	1	55	178	1.78	55	17.35891933	2	1	1	0	208	71	0	1	0	0	0	0	1	5	3	135	85	8.4	120	194	5.13	37.81676413	61	2.45	2.093877551	0.124756335	0.14	36.64285714	0.21875	9.9	26.4	0.86	7.05	13.7	197	87	282.9	4.82	0.56	1.3	2.75	0.472727273
55	1	1	43	169	1.69	78	27.30996814	2	1	1	1	203	70	0	0	0	0	0	0	1	5	5	150	89	15.09	169	335	9.77	34.28863869	64.8	4.68	2.087606838	0.04912999	0.11	88.81818182	0.229166667	9.6	25	0.83	9.41	5.8	480	59.3	349.6	5.33	1.59	0.36	3.84	0.09375
83	0	1	48	175	1.75	90	29.3877551	1	2	0	0	145	30	0	0	0	0	0	0	0	2	1	150	85	5.88	140.9	200	3.61	55.40166205	61.3	1.73	2.086705202	0.108033241	0.13	27.76923077	0.333333333	10.1	30.7	0.88	6.08	10.8	448	74.8	332.7	4.42	1.49	0.9	2.47	0.36437247
223	1	1	56	176	1.76	60	19.36983471	1	1	0	0	174	65	0	1	0	0	0	0	1	9	9	140	95	6.25	146	242	3.86	62.69430052	61.8	1.85	2.086486486	0.124352332	0.04	96.5	0.083333333	9.6	21.9	0.83	15.7	5	154	49	284.7	5.34	1.8	0.65	3.22	0.201863354
467	0	2	66	158	1.58	70	28.04037814	1	1	0	0	60	43	1	1	0	0	1	0	0	2	1	135	72	9.45	122	345	5.83	59.17667238	61.8	2.8	2.082142857	0.09948542	0.18	32.38888889	0.310344828	11.7	27.1	0.97	8.01	67.3	220	104	369	7.07	2.58	1.36	4.84	0.280991736
139	0	2	52	160	1.6	77	30.078125	2	1	0	0	30	40	0	1	0	0	0	0	0	2	2	135	86	7.9	130	328	4.73	69.34460888	59.8	2.28	2.074561404	0.158562368	0.1	47.3	0.133333333	11.1	27.1	0.96	5.39	21.3	230	47	224	4.36	1.85	1.03	2.77	0.371841155
704	0	1	76	173	1.73	78	26.06167931	1	1	1	1	67	32	1	0	0	0	0	0	1	4	4	123	67	3.91	143	192	2.38	80.67226891	60.8	1.15	2.069565217	0.134453782	0.05	47.6	0.15625	11.5	29.3	0.94	5.68	176	394.89	58.65	275.35	4.36	1.25	0.95	2.89	0.328719723
479	0	1	67	169	1.69	70	24.50894577	1	1	1	1	89	47	0	1	0	0	0	0	1	6	1	151	87	4.37	125	227	2.42	93.80165289	55.3	1.17	2.068376068	0.123966942	0.45	5.377777778	1.5	11.9	25.7	1.01	5.4	0.3	360.33	76.16	345.48	3.6	0.99	0.9	2.14	0.420560748
506	0	2	68	162	1.62	70	26.6727633	1	2	0	0	139	60	0	1	0	0	0	0	0	2	1	153	78	2.39	103	66	1.53	43.1372549	64	0.74	2.067567568	0.065359477	0.02	76.5	0.2	13.4	31.5	1.18	20.18	6	391.91	44.16	298.8	3.32	1.8	0.86	2.11	0.407582938
108	0	1	50	174	1.74	55.5	18.33135157	1	1	1	1	143	38	0	0	0	0	0	0	0	12	0	130	77	6.25	139	195	3.9	50	62.4	1.89	2.063492063	0.11025641	0.02	195	0.046511628	11.3	28.8	0.98	4.93	0.56	437.08	67.69	279.46	3.05	0.65	1.16	1.28	0.90625
468	1	2	66	160	1.6	60	23.4375	1	1	0	0	60	69	0	1	1	0	0	0	0	6	5	136	75	6.99	138	277	4.25	65.17647059	60.8	2.06	2.063106796	0.124705882	0.12	35.41666667	0.226415094	11.2	27.9	0.93	9.44	83.6	262	88	397	5.61	2.05	0.36	3.57	0.100840336
747	0	1	78	174	1.74	80	26.42356982	1	1	1	1	149	23	1	1	0	0	1	0	0	5	5	156	79	5.35	167	173	3.28	52.74390244	61.3	1.59	2.062893082	0.118902439	0.06	54.66666667	0.153846154	9.2	26.5	0.8	6.3	23	208	85.3	303	3.85	1.09	1.26	1.73	0.728323699
32	0	2	39	155	1.55	77	32.04994797	1	1	0	0	180	40	0	1	0	0	0	0	1	6	5	150	93	3.7	136	258	2.35	109.787234	63.5	1.14	2.061403509	0.076595745	0.02	117.5	0.111111111	9.3	23.9	0.81	5.54	8.5	433	51.8	320	4.67	1.03	1.02	2.71	0.376383764
241	0	1	57	174	1.74	80	26.42356982	1	1	1	1	60	36	0	1	0	0	0	0	1	2	1	135	82	9.06	151	235	5.52	42.57246377	60.9	2.68	2.059701493	0.10326087	0.25	22.08	0.438596491	10	30.1	0.87	6.62	14.8	164	68.9	352	5.61	1.93	1.01	3.56	0.283707865
596	0	1	70	171	1.71	62	21.20310523	1	1	1	0	156	96	0	0	0	0	0	0	0	5	4	160	85	5.25	147	195	3.15	61.9047619	60.1	1.53	2.058823529	0.092063492	0.22	14.31818182	0.75862069	10.6	25.9	0.92	7.41	21.6	205	75.5	356.2	6.4	2	1.19	4.32	0.275462963
680	0	1	74	172	1.72	75	25.35154137	1	1	1	1	140	70	0	1	0	1	1	0	0	3	2	151	66	5.35	113	139	3.17	43.84858044	59.2	1.54	2.058441558	0.164037855	0.1	31.7	0.192307692	13.6	26	1.19	5.92	65.3	178	65.8	271.1	4.02	0.91	1.31	1.81	0.723756906
751	0	2	79	165	1.65	70	25.71166208	1	1	1	1	72	24	0	1	0	0	1	0	0	1	1	147	91	4.2	143	164	2.18	75.2293578	52	1.06	2.056603774	0.229357798	0.43	5.069767442	0.86	10.9	27.5	0.94	6.14	1023	489.26	78.27	377.27	3.93	1.65	1.63	1.81	0.900552486
653	1	1	73	172	1.72	78	26.36560303	1	1	1	0	149	110	0	1	0	0	1	0	1	8	6	176	87	9.11	160	159	5.53	28.7522604	60.8	2.69	2.055762082	0.132007233	0.11	50.27272727	0.150684932	11.8	27.5	1.01	7.02	341	223.3	64.95	395.35	4.26	1.81	0.87	2.23	0.390134529
636	0	2	72	156	1.56	55	22.60026298	2	1	0	0	218	75	0	1	0	0	0	0	0	1	1	163	94	4.89	144	207	3.1	66.77419355	63.4	1.51	2.052980132	0.067741935	0.05	62	0.238095238	10.2	26.4	0.88	5.63	20.1	196	45.5	288.1	5.1	1.46	1.01	3.35	0.301492537
72	1	1	46	172	1.72	75	25.35154137	1	2	1	1	81	46	0	1	0	0	0	0	1	8	6	148	99	12.18	163	300	7.38	40.6504065	60.5	3.6	2.05	0.112466125	0.36	20.5	0.43373494	9.5	31.5	0.82	5.3	5.6	314	79.7	364	5.42	2.23	1.03	4.27	0.241217799
676	1	2	74	161	1.61	65	25.07619305	1	1	1	0	188	180	0	0	1	0	1	0	1	6	6	140	82	4.73	107	147	2.89	50.8650519	61.1	1.41	2.04964539	0.193771626	0.08	36.125	0.142857143	11.2	19.9	0.97	4.74	324.6	171.7	73.9	342	4.58	1.19	1.03	2.82	0.365248227
721	0	2	77	164	1.64	75	27.88518739	1	1	0	0	199	42	0	1	1	0	0	0	0	13	11	170	80	6.85	125	256	4.11	62.28710462	60	2.01	2.044776119	0.141119221	0.11	37.36363636	0.189655172	11.5	26	1	11.41	78.9	399.02	65.22	422.33	2.65	0.45	1.29	1.12	1.151785714
716	0	1	77	172	1.72	90	30.42184965	2	1	0	0	114	57	1	1	1	0	1	0	0	20	9	158	79	9.7	131	185	5.1	36.2745098	63.4	2.5	2.04	0.160784314	0.19	26.84210526	0.231707317	11.4	28.7	0.99	9.86	0.23	492.82	64.02	321.9	4	1.54	0.2	2.24	0.089285714
410	0	2	65	157	1.57	50	20.28479857	1	1	0	0	122	51	0	1	0	0	0	0	0	2	1	142	81	7.34	132	333	4.61	72.23427332	62.9	2.27	2.030837004	0.080260304	0.05	92.2	0.135135135	11	27.5	0.94	5.76	11	380.59	62.22	290.12	6.05	1.95	1.33	3.79	0.350923483
634	1	2	72	162	1.62	55.5	21.1476909	2	1	0	0	156	120	0	1	1	0	1	0	0	14	11	178	90	3.86	135	198	2.35	84.25531915	60.8	1.16	2.025862069	0.14893617	0.01	235	0.028571429	9.7	31.5	0.84	15.32	51.8	483	61.8	490.7	3.94	1.34	0.43	2.56	0.16796875
240	0	1	57	175	1.75	85	27.75510204	1	1	1	1	147	61	0	1	0	0	0	0	0	7	7	170	90	7.47	133	161	4.37	36.84210526	58.6	2.16	2.023148148	0.171624714	0.15	29.13333333	0.2	10.4	26.4	0.9	8.44	8.7	198	78	379	4.34	1.17	1.14	2.47	0.461538462
107	0	1	50	170	1.7	70	24.22145329	1	1	1	0	196	42	0	1	0	0	0	0	0	1	1	149	91	5.91	148	180	3.52	51.13636364	59.6	1.74	2.022988506	0.153409091	0.1	35.2	0.185185185	10.6	26.8	0.92	7.69	33.4	427	87.2	423.2	6.25	1.47	1.39	3.92	0.354591837
113	0	1	50	170	1.7	80	27.6816609	2	2	1	1	221	75	0	0	0	0	0	0	0	2	0	167	89	6.65	141	207	3.76	55.05319149	56.5	1.86	2.021505376	0.146276596	0.46	8.173913043	0.836363636	9.9	25.4	0.86	5.67	81.7	195	71.1	560.3	5.4	3.12	0.97	3.36	0.288690476
540	0	1	69	173	1.73	95	31.7417889	1	2	0	1	143	30	0	1	1	0	1	0	0	2	1	161	73	6.04	174	136	3.8	35.78947368	62.9	1.88	2.021276596	0.092105263	0.01	380	0.028571429	10.4	26.5	0.9	8.48	38.3	405	67.1	359.2	3.96	3.38	0.75	1.85	0.405405405
153	1	1	53	172	1.72	88	29.74580855	1	1	1	1	132	78	0	1	0	0	0	0	1	8	6	145	94	6.41	175	238	3.77	63.12997347	58.8	1.87	2.016042781	0.145888594	0.14	26.92857143	0.254545455	10.6	31.5	0.9	6.72	26.8	586.45	74.92	293.4	4.97	1.3	0.65	3.1	0.209677419
102	0	1	49	170	1.7	76	26.29757785	1	2	1	0	94	55	0	1	1	0	0	0	1	12	12	136	88	9.63	149	222	5.92	37.5	61.6	2.95	2.006779661	0.106418919	0.08	74	0.126984127	10.6	29.3	0.85	12.58	12.3	446.26	70.79	390.96	5.17	2.02	0.84	3.39	0.247787611
576	0	2	70	155	1.55	50	20.81165453	2	2	0	0	92	48	0	0	0	0	0	0	0	10	8	175	94	6.34	122	211	3.81	55.38057743	60	1.9	2.005263158	0.125984252	0.12	31.75	0.25	9.8	26.4	0.85	5.84	58	174	60	331.9	4.91	2.82	0.79	2.76	0.286231884
700	0	2	76	163	1.63	55.5	20.88900598	1	1	1	0	182	67	0	0	0	0	0	0	0	1	0	148	93	5.93	130	228	3.46	65.89595376	58.3	1.73	2	0.167630058	0.14	24.71428571	0.24137931	11.4	23.5	0.95	4.86	0.23	436.25	65.35	229.7	5.46	0.82	1.82	3.22	0.565217391
226	1	1	56	174	1.74	65	21.46915048	1	1	1	0	237	82	0	0	1	0	0	0	0	15	15	130	85	8.3	166	317	4.9	64.69387755	59	2.45	2	0.136734694	0.24	20.41666667	0.358208955	10.3	25.6	0.89	21.23	0.2	450.26	56.89	206.06	4.49	0.82	0.65	2.37	0.274261603
570	0	2	70	162	1.62	55.5	21.1476909	1	1	0	0	131	51	0	1	1	0	0	0	0	3	3	167	84	9.61	129	243	5.59	43.47048301	58.2	2.81	1.989323843	0.085867621	0.69	8.101449275	1.4375	10.6	24.6	0.92	6.49	471.3	522.76	91.5	308.16	4.68	2.49	1.02	2.79	0.365591398
283	1	2	59	164	1.64	74	27.51338489	1	3	0	0	73	24	0	1	0	1	0	0	1	14	14	154	78	5.61	124	174	3.43	50.72886297	61.2	1.73	1.98265896	0.104956268	0.09	38.11111111	0.25	10.6	23.1	0.92	7.78	95.5	455	66.4	402.2	2.21	2.02	0.63	1.41	0.446808511
377	0	1	64	178	1.78	78	24.61810377	2	2	1	1	75	53	0	1	0	0	1	0	0	2	1	140	83	4.94	157	166	3.03	54.78547855	61.3	1.53	1.980392157	0.108910891	0.03	101	0.090909091	9.4	26.4	0.81	6.25	96.2	176	58.6	449.5	5.62	1.23	1.32	3.55	0.371830986
427	0	1	65	178	1.78	100	31.56167151	2	2	1	1	68	23	0	1	0	0	1	0	0	2	1	162	94	5.83	151.7	184	3.63	50.68870523	62.2	1.84	1.972826087	0.071625344	0.08	45.375	0.307692308	10.3	22.1	0.89	8.32	40.4	330	71.6	563.4	5.85	1.49	1.09	4.08	0.267156863
159	0	2	53	157	1.57	60	24.34175829	1	1	0	0	60	30	0	0	0	0	0	0	0	2	0	110	60	5.67	133	269	3.5	76.85714286	61.7	1.78	1.966292135	0.091428571	0.05	70	0.15625	10.6	25.9	0.92	5.18	23	227	54.8	302.2	4.62	1.07	1	2.93	0.341296928
314	0	2	61	165	1.65	55.5	20.38567493	2	1	0	0	72	33	0	0	1	0	0	0	0	4	2	136	77	4.11	124	181	2.35	77.0212766	57.2	1.2	1.958333333	0.174468085	0.15	15.66666667	0.365853659	10.5	31.5	0.91	7.96	52.6	452	45.6	118.2	3.91	0.77	1.09	2.24	0.486607143
91	0	1	48	178	1.78	85	26.82742078	2	2	1	1	111	35	0	1	0	0	0	0	0	7	7	134	84	6.6	162	272	4.01	67.83042394	60.7	2.05	1.956097561	0.10723192	0.09	44.55555556	0.209302326	9.7	29.3	0.84	6.01	13.8	370	70.3	399.4	4.8	1.61	0.98	3.23	0.303405573
418	0	1	65	173	1.73	60	20.04744562	2	1	1	1	72	45	0	0	0	0	0	0	0	7	5	105	67	5.62	137	204	3.16	64.55696203	56.3	1.62	1.950617284	0.196202532	0.19	16.63157895	0.306451613	11.1	28.2	0.96	5.43	0.12	390.28	53.49	209.57	3.6	0.36	1.16	1.71	0.678362573
92	1	2	48	156	1.56	53	21.77843524	1	1	0	0	100	78	0	0	0	0	0	0	0	12	6	130	80	12.47	135	206	7.71	26.71854734	61.8	3.96	1.946969697	0.079118029	0.18	42.83333333	0.295081967	11.2	29.3	0.97	7.28	22	294	60	185.9	5.09	1.02	1.27	3.42	0.371345029
492	0	1	67	173	1.73	75	25.05930703	1	1	1	1	120	56	0	1	0	0	0	0	0	1	1	132	76	7.41	166	210	4.45	47.19101124	60.1	2.29	1.943231441	0.098876404	0.21	21.19047619	0.477272727	9.8	27.3	0.82	10.72	12	181	69.8	324.2	4.98	1.22	1.13	3.11	0.363344051
530	0	2	68	162	1.62	65	24.76756592	1	1	0	0	83	23	0	1	0	0	1	0	0	4	4	145	80	9.38	125	250	5.8	43.10344828	61.9	2.99	1.939799331	0.087931034	0.04	145	0.078431373	10.5	24.1	0.91	23.56	38.6	138	40.3	260.1	3.42	1.61	0.94	1.64	0.573170732
292	0	1	60	172	1.72	67	22.64737696	2	2	1	0	96	35	0	1	1	0	0	0	0	2	1	137	76	11.23	148	87	6.92	12.57225434	61.5	3.59	1.927576602	0.085260116	0.11	62.90909091	0.186440678	9.9	29.3	0.86	15.94	5.3	386	79.1	219.6	4.69	1.38	1.02	2.85	0.357894737
598	0	2	71	162	1.62	65	24.76756592	1	1	0	0	89	88	0	1	0	0	0	0	0	4	3	151	77	4.69	119	209	2.85	73.33333333	60.7	1.48	1.925675676	0.105263158	0.05	57	0.166666667	11.9	20.6	0.99	6.54	24.7	470.41	61.75	267.82	5.6	0.95	1.18	3.68	0.320652174
367	1	1	63	168	1.68	60	21.2585034	1	1	1	0	116	67	0	0	0	0	0	0	0	5	5	159	92	8.55	155	280	4.81	58.21205821	56.2	2.5	1.924	0.180873181	0.34	14.14705882	0.390804598	10.6	33.8	0.92	5.9	10.2	507	42.8	216.8	3.94	0.6	1.09	1.91	0.570680628
624	0	2	72	156	1.56	59	24.24391847	2	1	0	0	126	59	0	1	0	0	1	0	0	1	1	150	84	6.62	122	247	3.98	62.06030151	60	2.07	1.922705314	0.120603015	0.06	66.33333333	0.125	10.3	26.4	0.89	7.3	5	189	52.9	191.3	3.77	1.04	1.04	1.96	0.530612245
588	0	1	70	175	1.75	60	19.59183673	1	2	1	1	60	34	0	1	0	0	0	0	0	3	2	136	87	6.61	142	200	3.7	54.05405405	56	1.93	1.917098446	0.154054054	0.37	10	0.649122807	10.4	23.4	0.9	5.48	25.1	136	120	393.4	4.59	1.51	0.89	2.94	0.302721088
210	0	1	56	170	1.7	72	24.91349481	1	1	1	0	180	66	1	1	1	0	1	0	0	2	1	153	88	5.53	152	249	3.24	76.85185185	58.6	1.7	1.905882353	0.12962963	0.16	20.25	0.380952381	10.7	25.1	0.93	12.72	81.28	405	46.3	217.9	3.37	1.46	1.07	1.71	0.625730994
572	0	1	70	170	1.7	74	25.60553633	1	2	1	1	191	69	0	1	0	0	0	0	1	0	0	166	67	8.51	138	366	4.82	75.93360996	56.7	2.53	1.90513834	0.145228216	0.41	11.75609756	0.585714286	11.1	25.7	0.94	4.58	0.23	387	98.54	392.71	5.97	2.12	0.93	4	0.2325
571	0	1	70	170	1.7	69	23.87543253	1	2	0	0	209	43	0	1	0	0	0	0	0	1	0	146	80	8.38	136	286	5.01	57.08582834	59.7	2.63	1.904942966	0.115768463	0.13	38.53846154	0.224137931	11.9	23.1	1.08	6.04	0.12	590.9	74.81	297.55	4.41	1.3	0.85	2.92	0.29109589
423	0	1	65	175	1.75	69	22.53061224	1	1	1	1	128	29	0	1	0	0	0	0	0	5	2	124	78	7.74	146	233	4.45	52.35955056	57.5	2.34	1.901709402	0.184269663	0.11	40.45454545	0.134146341	10	24.8	0.87	5.64	13.9	407	64.7	302.9	3.13	0.79	0.83	1.83	0.453551913
749	0	1	79	170	1.7	65	22.49134948	1	1	1	0	136	37	0	1	0	0	1	0	0	5	5	145	80	6.23	144	223	3.06	72.87581699	58.8	1.61	1.900621118	0.166666667	0.41	7.463414634	0.803921569	10.5	25.6	0.91	8.36	59.3	358	79.6	314	4.46	1.81	0.79	2.55	0.309803922
15	0	2	33	159	1.59	66	26.10656224	2	2	0	0	91	54	0	0	0	0	0	0	0	6	5	116	89	7.88	119	227	4.77	47.58909853	60.5	2.51	1.900398406	0.096436059	0.11	43.36363636	0.239130435	10.3	31.5	0.88	6.74	12	401.63	48.84	163.43	3.54	0.54	1.44	1.72	0.837209302
95	1	1	48	175	1.75	70	22.85714286	1	1	1	1	214	73	0	0	0	0	1	0	1	14	12	125	70	7.38	145	169	4.23	39.95271868	57.3	2.23	1.896860987	0.184397163	0.33	12.81818182	0.423076923	11.6	27.5	0.99	6.37	169.2	322.41	74.36	312.1	4.43	1.25	0.87	2.92	0.297945205
31	0	1	39	172	1.72	78	26.36560303	1	1	0	0	130	37	0	0	0	0	0	0	0	2	0	128	82	11.93	155	293	7.02	41.73789174	58.8	3.71	1.892183288	0.118233618	0.31	22.64516129	0.373493976	9.5	24.6	0.82	11.5	2	233.9	92	454.8	5.08	2.18	0.92	3.25	0.283076923
256	0	2	58	160	1.6	60	23.4375	2	1	0	0	185	67	1	1	0	0	0	0	0	2	2	147	75	6.66	129	185	4.1	45.12195122	61.4	2.17	1.889400922	0.085365854	0.03	136.6666667	0.085714286	10.2	21.4	0.88	10.99	7.1	399	49.9	319	6.13	3.63	0.9	3.54	0.254237288
658	1	2	73	162	1.62	62	23.62444749	1	1	0	0	246	84	0	1	1	1	0	0	1	8	8	136	83	8.01	128	250	4.63	53.99568035	57.9	2.46	1.882113821	0.155507559	0.18	25.72222222	0.25	10.2	25.8	0.88	14.59	45.1	398	112.4	248.7	3.83	1.2	0.54	2.65	0.203773585
136	1	1	52	172	1.72	78	26.36560303	2	1	1	0	183	160	0	1	0	0	0	0	0	2	2	131	75	10.37	144	227	6.21	36.55394525	59.9	3.3	1.881818182	0.106280193	0.16	38.8125	0.242424242	11.7	21.7	1.02	6.34	44.1	404	80	449	4.02	0.77	0.83	2.46	0.337398374
455	0	1	66	170	1.7	75	25.95155709	1	1	1	0	125	29	0	1	1	0	1	0	0	3	2	156	73	4.7	156	196	2.69	72.86245353	57.2	1.43	1.881118881	0.163568773	0.13	20.69230769	0.295454545	11.4	26.8	0.99	10.57	26.3	383.85	70.48	212.77	4.69	1.76	0.88	2.88	0.305555556
502	0	1	68	173	1.73	75	25.05930703	1	1	0	0	87	47	1	1	1	1	1	0	0	4	3	142	81	6.04	146	235	3.74	62.8342246	61.9	1.99	1.879396985	0.06684492	0.04	93.5	0.16	9.5	24.6	0.82	20.29	36	159	58.4	314.7	4.07	1.3	0.98	2.45	0.4
165	0	1	54	174	1.74	78	25.76298058	1	1	0	0	89	25	0	1	0	0	0	0	0	8	5	130	90	7.87	147	228	4.59	49.67320261	58.4	2.45	1.873469388	0.130718954	0.22	20.86363636	0.366666667	11	28.3	0.96	6.62	5	392	109.7	447.3	4.07	1.91	1.07	2.43	0.440329218
507	0	2	68	160	1.6	64	25	1	1	0	0	166	31	0	1	1	0	0	0	0	7	6	160	72	5.69	128	267	3.44	77.61627907	60.4	1.84	1.869565217	0.098837209	0.05	68.8	0.147058824	10.4	23.4	0.9	6.57	2.31	279.9	64	337.6	3.18	1.09	0.79	1.73	0.456647399
577	1	2	70	160	1.6	65	25.390625	2	1	0	0	87	34	0	1	0	1	1	0	0	4	1	178	98	5.1	121	242	3.08	78.57142857	60.3	1.65	1.866666667	0.279220779	0.05	61.6	0.058139535	11.9	24.7	1.04	6.92	121	661	60	183	4.69	0.92	0.54	2.45	0.220408163
639	1	1	72	175	1.75	75	24.48979592	1	1	1	0	64	36	1	1	1	0	0	0	1	14	19	132	82	7.19	133	296	4.17	70.98321343	57.9	2.24	1.861607143	0.122302158	0.23	18.13043478	0.450980392	10.4	21.4	0.85	11.36	110	174	111	335	5.67	1.46	1.53	3.65	0.419178082
35	0	1	39	176	1.76	75	24.21229339	1	1	1	1	172	65	0	0	0	0	0	0	0	7	10	120	75	14.81	149	287	8.82	32.53968254	59.6	4.75	1.856842105	0.075963719	0.14	63	0.208955224	9.5	26.4	0.82	6.75	5	154	55	327.6	4.69	2.27	0.95	2.76	0.344202899
282	1	1	59	171	1.71	76	25.99090318	1	3	1	1	94	35	0	1	0	0	0	0	0	13	13	135	77	6.27	140	166	3.76	44.14893617	59.9	2.03	1.852216749	0.090425532	0.11	34.18181818	0.323529412	10.3	25.5	0.89	7.9	0.21	334	69.8	401	4.31	0.27	1.58	2.35	0.672340426
87	0	2	48	157	1.57	50	20.28479857	2	1	0	0	197	42	0	1	0	0	1	0	0	1	0	157	86	3.27	111	102	1.98	51.51515152	60.6	1.07	1.85046729	0.111111111	0.01	198	0.045454545	10.6	24.6	0.92	6.19	177	149	55.3	207.2	2.44	0.32	1.02	0.88	1.159090909
740	1	2	78	163	1.63	55.5	20.88900598	1	3	0	0	111	57	1	1	0	1	0	0	0	8	6	146	74	9.07	129	179	5.33	33.58348968	58.8	2.89	1.844290657	0.114446529	0.21	25.38095238	0.344262295	11.5	31.5	0.93	7.42	678	528.63	98.04	496.41	3.4	3.72	0.72	1.26	0.571428571
189	0	1	55	173	1.73	100	33.41240937	1	1	1	1	133	59	0	0	0	0	0	0	0	5	5	150	89	9.36	182	174	5.22	33.33333333	55.9	2.85	1.831578947	0.143678161	0.48	10.875	0.64	11.3	29.3	0.91	19.08	5	469.74	59.46	313.7	3.73	2.21	1.02	2.19	0.465753425
753	0	2	79	156	1.56	55	22.60026298	1	1	0	0	105	35	0	1	0	0	0	0	0	4	4	125	72	5.35	140	202	3.02	66.88741722	56.4	1.65	1.83030303	0.188741722	0.11	27.45454545	0.192982456	10.7	19.9	0.93	7.41	110	373	54	262.9	4.76	1.89	1.26	3.28	0.384146341
276	0	1	59	168	1.68	66	23.38435374	1	1	1	1	158	63	0	0	0	0	0	0	0	1	0	160	75	8.01	145	339	4.59	73.85620915	57.4	2.51	1.828685259	0.145969499	0.18	25.5	0.268656716	11.5	29.3	0.95	5.2	0.2	156.3	64.5	260.9	4.98	1.49	1.25	3.02	0.413907285
786	1	2	82	155	1.55	55.5	23.10093652	1	1	0	0	145	38	0	1	0	0	0	0	0	3	3	157	76	6.91	120	275	3.93	69.97455471	56.9	2.15	1.827906977	0.165394402	0.18	21.83333333	0.276923077	10.9	26.2	0.95	6.48	207	599	71.7	342.2	4.85	0.98	1.35	3.07	0.439739414
784	0	2	82	155	1.55	55.5	23.10093652	1	1	0	0	102	27	0	1	0	1	0	0	0	3	3	157	76	6.91	120	275	3.93	69.97455471	56.9	2.15	1.827906977	0.165394402	0.18	21.83333333	0.276923077	10.9	26.2	0.95	6.48	207	599	71.7	342.2	4.85	0.98	1.35	3.07	0.439739414
140	0	1	52	171	1.71	65	22.22906193	2	1	1	0	101	41	0	0	1	0	0	0	0	3	3	145	80	8.51	163	227	5.04	45.03968254	59.2	2.76	1.826086957	0.089285714	0.2	25.2	0.444444444	10.3	26.6	0.89	12.82	13.9	155	69.1	195.2	4.29	1.25	0.7	2.67	0.262172285
129	0	1	52	160	1.6	90	35.15625	1	1	1	1	50	18	0	1	1	0	0	0	0	3	3	115	72	5.38	145	151	3.1	48.70967742	57.6	1.7	1.823529412	0.167741935	0.04	77.5	0.076923077	11.3	25.3	0.98	6.93	349	641.15	86.84	423.95	4.01	0.87	1.33	2.45	0.542857143
4	1	1	28	176	1.76	90	29.05475207	1	1	1	1	121	36	0	0	0	0	0	0	1	4	2	162	97	5.75	120	212	3.38	62.72189349	58.9	1.86	1.817204301	0.109467456	0.11	30.72727273	0.297297297	9.6	24.6	0.83	5.9	5	193	67.4	220	2.94	1.37	0.77	1.67	0.461077844
57	0	1	44	171	1.71	90	30.77870114	2	1	1	0	112	98	0	0	0	0	0	0	0	6	5	144	94	9.57	164	232	5.65	41.0619469	59	3.12	1.810897436	0.099115044	0.2	28.25	0.357142857	9.6	24.6	0.83	12	23	148	48.4	303.6	5.22	2.39	0.92	3.31	0.277945619
329	0	1	62	172	1.72	78	26.36560303	2	1	1	1	103	49	0	1	0	0	0	0	1	2	1	131	77	4.73	112	264	2.77	95.30685921	58.7	1.53	1.810457516	0.108303249	0.13	21.30769231	0.433333333	10.3	29.9	0.89	7.21	0.23	544	103.7	371.1	4.2	3.91	0.82	1.84	0.445652174
134	1	1	52	165	1.65	70	25.71166208	1	1	1	1	167	40	0	1	1	0	0	0	1	11	0	158	78	5.21	142	217	3.02	71.85430464	58	1.67	1.808383234	0.145695364	0.07	43.14285714	0.159090909	10.3	26	0.89	8.47	30.1	292	61.8	243	3.88	1.21	0.94	2.23	0.421524664
278	0	1	59	171	1.71	78	26.67487432	1	1	1	1	222	43	0	1	1	0	0	0	0	5	5	133	84	6.65	109	167	3.52	47.44318182	52.9	1.95	1.805128205	0.190340909	0.48	7.333333333	0.71641791	10.3	25.3	0.9	7.37	17.1	481	66.5	379.9	4.9	1.58	0.74	3.83	0.193211488
783	0	2	82	159	1.59	63	24.91990032	1	1	0	0	146	30	0	1	1	0	0	0	0	3	1	140	70	4.93	119	192	2.72	70.58823529	55.2	1.51	1.801324503	0.165441176	0.24	11.33333333	0.533333333	10.7	25.2	0.92	5.91	122.4	491.97	75.24	363.34	2.58	0.63	1.06	1.22	0.868852459
11	0	1	32	169	1.69	73	25.55932916	1	1	1	0	226	77	0	0	0	0	0	0	0	5	5	133	80	5.61	154	259.2	3.35	77.37313433	59.7	1.86	1.801075269	0.095522388	0.05	67	0.15625	11.6	27.6	1.01	5.97	5.2	409	62	360	3.72	0.91	1.01	2.15	0.469767442
480	0	1	67	178	1.78	60	18.9370029	1	2	1	0	85	25	0	0	0	0	0	0	0	2	0	120	70	5.72	148	175	3.36	52.08333333	58.8	1.87	1.796791444	0.125	0.06	56	0.142857143	12.2	26	1.06	6.23	22	343	86.5	350.3	2.94	0.62	0.83	1.63	0.509202454
564	0	1	69	170	1.7	60	20.76124567	2	2	1	1	64	23	0	1	1	0	0	0	0	1	1	156	85	8.05	155	196	4.72	41.52542373	58.6	2.63	1.794676806	0.11440678	0.15	31.46666667	0.277777778	10.1	24.3	0.88	11.6	11	185	51.5	169.3	4.34	0.84	0.89	2.72	0.327205882
157	1	1	53	171	1.71	90	30.77870114	1	1	0	0	120	110	0	1	0	0	0	0	0	13	9	147	62	7.72	143	173	4.52	38.27433628	58.6	2.52	1.793650794	0.132743363	0.07	64.57142857	0.116666667	10.6	24.6	0.92	9.03	8.4	222	76.5	470.4	4.68	1.29	1.01	3.05	0.331147541
428	0	2	65	162	1.62	63	24.00548697	1	1	0	0	227	60	0	1	1	0	1	0	0	7	7	150	90	5.21	128	208	3.04	68.42105263	58.3	1.7	1.788235294	0.095394737	0.18	16.88888889	0.620689655	10.5	25.7	0.91	5.2	19.8	197.2	34	216.7	3.89	0.88	1.19	2.2	0.540909091
630	1	2	72	162	1.62	55.5	21.1476909	1	1	0	0	97	35	0	1	1	0	0	0	1	2	0	166	91	5.74	139	181	3.38	53.55029586	58.8	1.9	1.778947368	0.094674556	0.13	26	0.40625	12.6	25.9	1.1	27.71	22.5	625	62.7	263.6	5.69	0.76	1.1	3.54	0.310734463
761	1	2	80	155	1.55	55.5	23.10093652	1	1	0	0	127	106	0	1	0	0	1	0	0	9	9	160	93	6.68	118	247	3.73	66.21983914	55.9	2.1	1.776190476	0.211796247	0.01	373	0.012658228	13.4	27.2	1.19	7.05	0.36	683.94	104.28	284.74	2.88	1	0.776	1.63	0.47607362
112	0	1	50	173	1.73	57	19.04507334	1	1	1	0	192	41	0	0	1	0	0	0	0	4	2	131	81	5.53	172	282	3.25	86.76923077	58.8	1.83	1.775956284	0.110769231	0.04	81.25	0.111111111	9	26.4	0.78	18.65	17.3	145	51	360.3	6.14	4.22	1.08	3.2	0.3375
214	0	1	56	180	1.8	87.5	27.00617284	1	2	0	0	101	94	0	0	1	1	0	0	0	2	1	121	66	7.55	148	167	4.24	39.38679245	56.1	2.39	1.774058577	0.176886792	0.15	28.26666667	0.2	12.2	25.7	1.06	5.34	225	490	76.7	516.9	3.4	1.73	0.7	2.05	0.341463415
625	0	2	72	160	1.6	55	21.484375	1	1	0	0	97	55	0	0	0	0	0	0	0	2	0	142	69	5.82	131	256	3.37	75.96439169	58	1.9	1.773684211	0.136498516	0.06	56.16666667	0.130434783	12	27.8	1.05	5.93	0.23	519.77	49.3	200.81	5.69	1.09	1.8	2.95	0.610169492
748	0	2	78	158	1.58	68	27.23922448	2	1	1	0	83	33	0	1	1	0	1	0	0	12	12	154	68	9.19	138	158	5.49	28.77959927	59.8	3.1	1.770967742	0.094717668	0.03	183	0.057692308	10.7	24.3	0.93	8.65	38.9	218	41.1	206.6	3.82	1.34	1	2.07	0.483091787
221	1	1	56	174	1.74	78	25.76298058	1	1	1	1	83	34	0	0	0	0	0	0	0	2	1	138	78	12.09	148	185	6.92	26.73410405	67.9	3.91	1.769820972	0.112716763	0.46	15.04347826	0.58974359	10.3	27.6	0.89	7.98	5	395	71.4	282.7	5.61	2.07	0.66	3.4	0.194117647
289	0	2	59	160	1.6	71	27.734375	1	1	0	0	89	29	0	0	0	0	0	0	0	2	2	167	98	3.58	127	168	2.05	81.95121951	57.2	1.16	1.767241379	0.170731707	0.01	205	0.028571429	10.2	25.9	0.88	8.18	58.4	209	40.8	279.8	5.51	0.94	1.22	3.76	0.324468085
618	1	2	71	156	1.56	50	20.54569362	1	1	0	0	156	67	1	1	0	0	1	0	1	12	12	157	79	6.47	171	244	3.41	71.5542522	52.5	1.93	1.766839378	0.287390029	0.11	31	0.112244898	10.3	26.4	0.89	6.53	93	173	89.3	387.3	5.04	2.77	0.54	2.44	0.221311475
702	0	1	76	173	1.73	60	20.04744562	1	1	1	1	122	103	1	0	0	0	0	0	0	2	2	162	81	4.02	150	151	2.33	64.80686695	58.1	1.32	1.765151515	0.13304721	0.03	77.66666667	0.096774194	11.4	25.7	0.96	12.2	0.3	675.46	62.5	233.07	4.66	1.6	1.09	3	0.363333333
16	1	1	33	173	1.73	80	26.7299275	1	1	1	1	60	31	0	0	0	0	0	0	1	13	13	123	77	8.19	152	252	4.91	51.32382892	60	2.79	1.759856631	0.077393075	0.09	54.55555556	0.236842105	9.6	21.6	0.83	7.41	5	156.3	70.3	463.6	4.59	1.66	0.65	2.96	0.219594595
341	0	2	62	162	1.62	60	22.86236854	1	1	0	0	30	40	0	0	0	0	0	0	0	2	0	136	82	6.31	139	218	3.71	58.76010782	58.8	2.11	1.758293839	0.123989218	0.01	371	0.02173913	11.5	27.7	0.95	5.48	72.9	195.8	53.8	313.9	4.96	1.52	1.18	3.15	0.374603175
413	0	1	65	176	1.76	90	29.05475207	1	1	1	1	185	169	0	0	0	0	1	0	0	4	3	153	83	6.71	141	335	3.93	85.24173028	58.6	2.24	1.754464286	0.099236641	0.14	28.07142857	0.358974359	14	23.4	1.22	4.6	213	598	97	428	5.55	1.7	0.9	3.3	0.272727273
200	1	1	55	176	1.76	80	25.82644628	2	1	1	1	217	43	1	0	0	0	0	0	1	22	22	138	76	13.43	157	312	7.42	42.04851752	55.3	4.23	1.754137116	0.145552561	0.66	11.24242424	0.611111111	10.2	25.7	0.88	7.28	80.2	363	88.3	383.4	3.24	0.52	1.37	1.11	1.234234234
8	0	1	31	178	1.78	65	20.51508648	1	2	1	1	115	28	1	1	0	0	0	0	0	2	1	118	75	7.69	154	260	4.55	57.14285714	59.2	2.6	1.75	0.10989011	0.04	113.75	0.08	10.8	26	0.94	6.85	17.2	397	74.6	425	3.08	0.77	0.95	1.7	0.558823529
764	1	2	80	155	1.55	55.5	23.10093652	1	1	0	0	95	35	1	1	1	0	1	0	0	16	14	157	81	6.91	124	231	4.09	56.4792176	59.1	2.34	1.747863248	0.107579462	0.04	102.25	0.090909091	9.8	29.3	0.85	4.77	430	283	51.5	436.3	3.85	2.83	0.63	1.91	0.329842932
80	0	1	47	175	1.75	73	23.83673469	1	1	1	1	60	82	0	1	1	0	0	0	0	2	0	126	82	6.6	166.8	240	3.82	62.82722513	57.9	2.2	1.736363636	0.073298429	0.26	14.69230769	0.928571429	9.3	29.6	0.81	6.02	23	255	76	388	4.76	1.33	1.6	2.61	0.61302682
642	0	1	73	172	1.72	65	21.97133586	1	2	1	0	126	37	0	1	0	0	1	0	0	2	1	152	98	8.91	143	218	4.95	44.04040404	55.6	2.87	1.724738676	0.105050505	0.06	82.5	0.115384615	10.6	24.6	0.92	6.55	122	199	69.2	272.2	3.6	0.98	1.06	1.92	0.552083333
217	0	1	56	176	1.76	75	24.21229339	1	1	1	1	212	43	0	1	1	0	0	0	0	11	11	146	93	5.97	169	223	3.38	65.97633136	56.7	1.96	1.724489796	0.144970414	0.11	30.72727273	0.224489796	11	28.9	0.96	14.02	0.21	146.6	53.84	194.99	3.82	1.15	0.84	2.34	0.358974359
626	0	1	72	166	1.66	75	27.21730295	1	1	1	1	108	50	0	1	0	0	1	0	1	0	0	120	62	6.94	160	169	3.85	43.8961039	55.4	2.24	1.71875	0.127272727	0.33	11.66666667	0.673469388	11.9	19.9	1.08	5.93	102.6	420.29	79.61	254.13	2.7	1.06	0.94	1.36	0.691176471
177	0	1	54	167	1.67	67	24.02380867	1	2	1	1	120	35	0	0	0	0	0	0	0	3	3	107	76	7.11	155	232	4.14	56.03864734	58.2	2.41	1.717842324	0.101449275	0.1	41.4	0.238095238	11.2	29.3	0.93	4.82	52.1	214	74	307	4.16	0.81	1.03	2.84	0.362676056
584	1	2	70	159	1.59	58	22.94213045	1	1	0	0	123	37	0	1	0	1	0	0	0	11	11	144	76	5.23	131	162	2.88	56.25	55.1	1.68	1.714285714	0.194444444	0.1	28.8	0.178571429	10.1	29	0.88	5.27	285	487	78.1	213.2	4.56	0.62	0.61	2.25	0.271111111
116	0	1	51	172	1.72	80	27.04164413	1	2	1	0	93	90	0	0	0	0	0	0	0	2	0	130	80	7.89	159	196	4.4	44.54545455	55.7	2.57	1.712062257	0.15	0.25	17.6	0.378787879	10.4	31.5	0.9	5.49	14.1	358	64.7	305.5	4.82	0.77	1.41	3.09	0.45631068
66	0	1	45	172	1.72	72	24.33747972	1	2	1	1	197	69	0	1	0	0	0	0	0	2	1	145	96	8.94	168.7	214	5.16	41.47286822	57.7	3.02	1.708609272	0.085271318	0.26	19.84615385	0.590909091	10.9	31.5	0.95	7.69	17.3	508	91.5	343.1	3.49	1.63	1.03	2.05	0.502439024
49	0	1	41	175	1.75	78	25.46938776	2	2	0	0	201	70	0	1	0	0	0	0	0	2	0	130	88	5.8	151	326	3.38	96.44970414	58.3	1.98	1.707070707	0.109467456	0.06	56.33333333	0.162162162	10.2	27.5	0.88	6.42	6	465	63.9	360	3.38	0.91	0.71	2	0.355
612	1	1	71	170	1.7	55.5	19.20415225	2	1	0	0	101	55	0	1	0	0	0	0	0	5	3	173	93	5.22	123.3	234	2.95	79.3220339	56.4	1.74	1.695402299	0.145762712	0.09	32.77777778	0.209302326	10.3	31.5	0.89	8.76	268	378	186	398.6	6.27	0.86	0.43	4.74	0.0907173
711	1	1	76	173	1.73	78	26.06167931	2	3	0	0	228	79	1	1	0	1	0	0	1	25	30	155	74	11.48	137	295	6.66	44.29429429	58.1	3.93	1.694656489	0.099099099	0.2	33.3	0.303030303	11.1	31.5	0.96	9.15	542	648	72.3	315.8	5.68	3.83	0.99	3.23	0.306501548
449	0	1	66	173	1.73	70	23.38868656	2	1	0	0	104	56	0	0	0	0	0	0	0	1	0	154	96	7.13	145	190	3.96	47.97979798	55.5	2.35	1.685106383	0.128787879	0.03	132	0.058823529	13	31.3	1.13	5.89	49.8	355.68	58.35	262.8	3.6	0.5	0.79	2.21	0.357466063
287	0	1	59	169	1.69	69.5	24.33388187	2	1	1	1	180	78	1	1	0	0	0	0	0	4	4	117	79	6.31	161	226	3.54	63.84180791	3.54	2.11	1.677725118	0.13559322	0.15	23.6	0.3125	10.9	27.3	0.9	14.33	23	132.7	55	322	4.87	3.13	1.25	2.81	0.444839858
219	1	2	56	167	1.67	65	23.30668005	2	1	0	0	99	35	0	1	0	0	0	0	1	20	18	163	90	6.16	125	204	3.53	57.79036827	57.2	2.11	1.672985782	0.093484419	0.17	20.76470588	0.515151515	9.9	27.5	0.86	6.78	18.6	143.9	51.2	283.6	4.87	0.84	1.1	3.41	0.322580645
88	0	1	48	175	1.75	65	21.2244898	1	1	1	0	42	15	0	1	0	0	0	0	0	3	3	144	93	6.61	148	292	3.81	76.64041995	57.6	2.29	1.663755459	0.097112861	0.11	34.63636364	0.297297297	10.8	27.5	0.94	6.11	0.23	416	80.2	261.5	4.75	1.1	1.1	2.63	0.418250951
687	0	1	75	170	1.7	85	29.41176471	1	3	1	1	75	33	0	1	0	1	1	0	0	6	6	149	71	5.59	145	141	3.15	44.76190476	56.4	1.9	1.657894737	0.104761905	0.17	18.52941176	0.515151515	10.8	24.5	0.94	8.85	197	527	82.1	508.1	3.43	1.25	0.94	1.82	0.516483516
21	1	2	36	156	1.56	65	26.70940171	1	1	0	0	124	37	0	0	0	0	0	0	1	13	13	119	61	8.07	118	184	4.68	39.31623932	58	2.83	1.653710247	0.111111111	0.03	156	0.057692308	10.3	24.6	0.89	5.86	10.7	138	58.8	585.1	3.34	0.95	0.63	1.67	0.377245509
641	0	2	73	165	1.65	95	34.89439853	2	1	0	0	167	132	0	1	1	0	0	0	0	2	2	172	86	3.84	135	182	1.95	93.33333333	50.8	1.18	1.652542373	0.276923077	0.14	13.92857143	0.259259259	12.2	26.9	1.06	7.81	5.2	550.26	52.46	316.3	3.61	2.59	0.99	1.62	0.611111111
230	0	1	57	173	1.73	70	23.38868656	1	1	0	0	193	23	0	1	0	0	0	0	1	6	3	165	89	4.21	119	147	2.31	63.63636364	54.8	1.4	1.65	0.134199134	0.16	14.4375	0.516129032	12.7	26.4	1.06	5.46	5	80	98	376	2.63	0.66	0.87	1.57	0.554140127
299	0	1	60	167	1.67	78	27.96801606	1	1	1	1	74	33	0	1	0	0	1	0	0	5	5	129	55	6.36	146	218	3.61	60.38781163	56.7	2.19	1.648401826	0.130193906	0.08	45.125	0.170212766	10.7	27.2	0.93	6.81	57.7	312	81	550.5	4.4	2.36	0.87	2.92	0.297945205
224	1	1	56	170	1.7	78	26.98961938	1	2	1	0	40	19	0	1	0	0	0	0	0	10	10	151	96	6.43	158	188	3.59	52.36768802	55.7	2.19	1.639269406	0.119777159	0.19	18.89473684	0.441860465	10.4	24.2	0.9	6.42	17	385	53.5	239.6	4.16	2.08	0.63	2.18	0.288990826
291	1	2	59	160	1.6	75	29.296875	1	1	0	0	159	39	0	1	0	0	0	0	0	8	8	157	80	5.02	126	192	2.75	69.81818182	54.7	1.68	1.636904762	0.167272727	0.1	27.5	0.217391304	9.7	20.6	0.84	9.75	23.3	173	52.5	337.6	5.05	3.36	1.25	2.68	0.46641791
392	1	1	64	177	1.77	78	24.89706023	1	1	1	0	62	22	0	1	0	0	0	0	1	11	11	120	70	8.99	153	195	4.74	41.13924051	52.7	2.9	1.634482759	0.191983122	0.41	11.56097561	0.450549451	11.4	25.7	0.99	5.3	32.5	535	84.2	254.9	2.42	0.73	0.57	1.32	0.431818182
190	0	1	55	170	1.7	85	29.41176471	1	1	1	0	120	102	0	1	0	0	0	0	0	2	1	140	80	7.05	160	253	4	63.25	56.7	2.45	1.632653061	0.115	0.12	33.33333333	0.260869565	9.8	31.5	0.85	5.66	19.3	408	64.9	230.1	4.91	1.44	1.2	2.99	0.401337793
494	0	1	67	167	1.67	55	19.72103697	1	1	1	0	60	39	0	0	1	0	0	0	0	2	1	135	82	6.86	141	244	3.64	67.03296703	53	2.23	1.632286996	0.178571429	0.26	14	0.4	12.1	30.8	1.05	16.46	55.3	147	87.9	431.7	3.64	0.84	0.87	2.23	0.390134529
10	0	1	31	165	1.65	60	22.03856749	1	1	1	0	60	37	0	0	0	0	0	0	0	1	1	122	81	5.85	150	238	3.25	73.23076923	55.6	2	1.625	0.12	0.19	17.10526316	0.487179487	9.9	29.1	0.86	6.25	2	196	73.4	400.7	3.91	0.92	0.97	2.2	0.440909091
815	1	2	86	157	1.57	60	24.34175829	1	1	0	0	148	110	0	1	1	1	1	0	0	8	5	161	93	4.19	119	165	2.37	69.62025316	56.7	1.46	1.623287671	0.362869198	0.09	26.33333333	0.104651163	10.2	31.5	0.88	11.14	95.1	554	59.5	444.6	6.8	1.82	0.54	5.05	0.106930693
228	1	2	56	164	1.64	70	26.0261749	1	1	0	0	248	84	0	0	0	0	0	0	0	8	6	139	84	6.01	129	345	3.34	103.2934132	55.5	2.06	1.621359223	0.110778443	0.21	15.9047619	0.567567568	10.8	24.6	0.94	6.07	131	152	43.8	318.2	5.73	1.7	1.29	3.62	0.356353591
78	0	2	47	157	1.57	65	26.37023814	2	1	0	0	155	120	0	0	0	0	0	0	0	1	1	133	92	5.27	113	209	2.83	73.85159011	53.6	1.75	1.617142857	0.148409894	0.23	12.30434783	0.547619048	12	22.7	1	5.06	23	158.8	43.4	447.3	4.33	1.83	0.98	2.53	0.387351779
132	0	1	52	170	1.7	78	26.98961938	1	1	1	1	193	69	0	1	0	0	0	0	1	12	12	166	93	5.25	150	133	3	44.33333333	57.2	1.87	1.604278075	0.1	0.07	42.85714286	0.233333333	9.4	24.6	0.81	6.41	5	254	59.9	295.7	4.21	1.19	1.2	2.24	0.535714286
719	0	1	77	160	1.6	70	27.34375	2	2	0	0	155	39	0	1	1	0	1	0	0	2	1	137	61	7.93	134	242	4.18	57.89473684	52.7	2.61	1.601532567	0.169856459	0.39	10.71794872	0.549295775	9.6	29.3	0.83	8.83	40.2	431	116.9	421.3	5.29	1.51	0.89	3.58	0.248603352
728	1	1	77	175	1.75	65	21.2244898	1	3	0	0	152	62	0	0	0	1	1	0	0	19	19	152	90	5.65	147	198	3.19	62.06896552	56.5	2	1.595	0.131661442	0.04	79.75	0.095238095	11.9	29.3	1.03	5.61	721	517	99.3	359.9	4.69	1.38	1.02	2.85	0.357894737
819	0	2	88	158	1.58	58	23.23345618	1	1	0	0	60	76	0	1	0	0	0	0	0	3	3	135	76	6.68	119	171	3.63	47.10743802	54.4	2.29	1.585152838	0.1184573	0.25	14.52	0.581395349	11.7	27.1	0.97	5.65	21	69	85	451	6.05	2.28	1.05	4.11	0.255474453
144	0	1	53	170	1.7	65	22.49134948	1	2	1	1	161	123	0	1	0	0	0	0	0	5	3	134	76	7.65	145	406	4.31	94.19953596	56.3	2.72	1.584558824	0.113689095	0.12	35.91666667	0.244897959	9.9	24.6	0.86	6.45	15	336	68.8	238.9	6	2.05	1.49	3.72	0.400537634
320	1	2	61	162	1.62	72	27.43484225	1	1	0	0	201	98	0	0	0	0	0	0	1	14	14	143	69	5.82	122	263	3.23	81.42414861	55.5	2.04	1.583333333	0.126934985	0.14	23.07142857	0.341463415	10.5	31.5	0.91	6.76	52	736	54.4	207.8	4.74	1.2	1.4	2.67	0.524344569
181	0	1	55	165	1.65	57.5	21.12029385	2	2	1	0	188	68	0	0	0	0	0	0	0	2	1	115	68	7.28	147	258	3.95	65.3164557	54.3	2.5	1.58	0.13164557	0.13	30.38461538	0.25	10	31.5	0.87	5	5	376	71	313.2	4.62	1.56	0.76	3.35	0.226865672
491	0	1	67	173	1.73	85	28.40054796	1	2	1	0	20	57	0	1	0	0	1	0	0	2	2	125	76	6.42	132	169	3.52	48.01136364	54.8	2.24	1.571428571	0.136363636	0.13	27.07692308	0.270833333	11.7	27.6	0.97	9.24	45.9	171	66	355	4.61	9.11	0.49	2.49	0.196787149
237	1	1	57	175	1.75	55.5	18.12244898	1	1	1	1	94	26	0	0	0	0	0	0	1	3	2	147	96	6.96	146	161	3.52	45.73863636	50.5	2.24	1.571428571	0.193181818	0.48	7.333333333	0.705882353	13.2	18.9	1.1	6.19	26.24	302	77	381	4.74	1.37	0.65	1.74	0.373563218
729	0	1	77	172	1.72	60	20.2812331	2	2	0	0	201	40	0	0	0	0	1	0	0	2	1	131	89	6.09	153	200	3.49	57.30659026	57.2	2.23	1.565022422	0.091690544	0.04	87.25	0.125	9.9	23.5	0.86	8.55	14.6	301	103	311.1	4.31	1.07	1.15	2.5	0.46
111	1	1	50	172	1.72	78	26.36560303	1	1	0	0	194	69	0	1	0	0	0	0	0	12	11	152	89	4.74	155	189	2.55	74.11764706	53.8	1.63	1.564417178	0.145098039	0.18	14.16666667	0.486486486	11.1	27.9	0.96	5.92	19.9	421	68.1	308.3	4.48	1.54	0.89	2.57	0.346303502
288	1	1	59	165	1.65	80	29.38475666	1	3	0	0	60	50	0	0	0	0	0	0	1	3	2	134	87	6.04	143	133	3.24	41.04938272	53.7	2.08	1.557692308	0.172839506	0.23	14.08695652	0.410714286	10.4	29	0.9	9.62	460	241	71.8	403.3	5.85	1.3	0.89	3.85	0.231168831
593	1	1	70	176	1.76	60	19.36983471	1	1	0	0	90	59	0	1	1	1	1	0	1	13	13	135	87	9.54	133	188	5.35	35.14018692	56.1	3.44	1.555232558	0.123364486	0.05	107	0.075757576	11.3	25	0.93	12.03	358	248	79	408	4.51	1.92	0.84	3.15	0.266666667
718	0	1	77	175	1.75	55.5	18.12244898	2	1	1	1	144	60	0	1	0	0	0	0	0	7	3	168	88	9.85	163	292	5.56	52.51798561	56.5	3.59	1.548746518	0.091726619	0.16	34.75	0.31372549	9.7	25.7	0.84	12.35	18.9	457	68	318.9	6.02	1.04	1.54	3.81	0.404199475
614	0	1	71	173	1.73	66	22.05219018	1	1	1	1	60	41	0	1	0	0	0	0	0	2	0	136	75	6.96	132	252	3.69	68.29268293	53.1	2.39	1.543933054	0.159891599	0.21	17.57142857	0.355932203	11.9	28.4	0.99	5.98	182.3	176	71	252	4.38	1.22	1.79	2.02	0.886138614
762	1	1	80	170	1.7	90	31.14186851	1	1	0	0	51	20	0	0	0	0	1	0	0	9	9	154	92	7.31	146	229	4.05	56.54320988	55.4	2.64	1.534090909	0.133333333	0.05	81	0.092592593	11.8	27.3	1.03	8.15	1926	489.17	53.95	339.43	3.22	1.78	0.36	1.51	0.238410596
407	0	2	65	155	1.55	67.5	28.09573361	1	1	0	0	162	124	0	1	0	0	0	0	1	5	1	176	83	9.18	125	211	5.32	39.66165414	58	3.47	1.53314121	0.065789474	0.02	266	0.057142857	11	21.6	0.96	9.12	23	500	60	189	4.74	1.37	1.79	1.74	1.028735632
442	1	1	65	176	1.76	65	20.9839876	1	1	0	0	74	24	0	0	0	0	0	0	1	14	14	149	81	7.28	147	240	3.79	63.32453826	52	2.48	1.528225806	0.187335092	0.27	14.03703704	0.38028169	10.1	24.6	0.88	6.41	14.4	101	60.8	307	3.89	1.33	0.66	2.01	0.328358209
769	1	1	80	178	1.78	72	22.72440348	1	3	0	0	105	95	0	0	0	1	1	0	1	20	17	143	77	7.57	126	145	3.83	37.85900783	50.6	2.51	1.525896414	0.221932115	0.34	11.26470588	0.4	12.8	27.5	1.1	5.82	772	491	94.18	370.31	3.15	0.89	1	1.89	0.529100529
380	0	2	64	163	1.63	80	30.1102789	1	1	0	0	113	36	0	1	0	0	0	0	0	0	0	166	84	7.56	146	268	4.07	65.84766585	53.8	2.7	1.507407407	0.115479115	0.3	13.56666667	0.638297872	12.2	23.9	1.02	5.64	32	701.46	52.77	485.86	4.34	1.98	1.26	2.23	0.565022422
460	1	1	66	172	1.72	67	22.64737696	1	1	0	0	170	134	1	1	0	0	1	0	1	9	9	142	80	4.99	154	165	2.74	60.2189781	54.9	1.82	1.505494505	0.138686131	0.03	91.33333333	0.078947368	11.5	25.4	1	6.71	8.6	322	70	287	4.57	0.75	1.12	2.81	0.398576512
720	0	1	77	172	1.72	78	26.36560303	1	3	1	1	144	113	0	1	0	1	0	0	1	25	25	137	75	12.58	180	192	7.06	27.19546742	56.1	4.69	1.50533049	0.082152975	0.21	33.61904762	0.362068966	10.1	24.6	0.89	12.18	58.9	331	92.5	486.5	3.99	1.77	1.36	2.4	0.566666667
426	0	2	65	162	1.62	77	29.34003963	1	3	0	0	142	30	0	1	0	0	0	0	0	18	18	148	72	4.92	133.1	243	2.7	90	54.9	1.8	1.5	0.12962963	0.05	54	0.142857143	11.2	24.8	0.97	5.2	58.2	450	52.7	327.8	3.62	0.81	1.39	1.73	0.803468208
672	0	1	74	175	1.75	78	25.46938776	1	1	0	0	126	51	0	1	0	0	0	0	0	20	18	148	72	4.92	133.1	243	2.7	90	54.9	1.8	1.5	0.12962963	0.05	54	0.142857143	11.2	24.8	0.97	6.29	58.2	450	52.7	327.8	3.62	0.81	1.39	1.73	0.803468208
623	0	1	72	170	1.7	55.5	19.20415225	2	1	1	0	75	24	0	0	0	0	0	0	0	2	1	176	86	7.4	151	304	3.96	76.76767677	53.6	2.64	1.5	0.154040404	0.15	26.4	0.245901639	12	25.2	1	6	156	159.91	80.88	297.87	4.2	0.92	1.01	2.59	0.38996139
106	1	1	49	173	1.73	100	33.41240937	1	1	0	0	92	90	0	1	1	0	1	0	1	15	15	155	98	7	154	130	3.94	32.99492386	56.2	2.63	1.498098859	0.14213198	0.11	35.81818182	0.196428571	10.5	29.3	0.91	15.05	12.3	456	85.1	384.9	4.03	1.46	0.54	2.55	0.211764706
645	0	1	73	175	1.75	93	30.36734694	1	2	0	0	76	53	1	1	0	0	0	0	0	2	2	142	81	6.54	146	209	3.4	61.47058824	52	2.27	1.497797357	0.191176471	0.17	20	0.261538462	12	25.6	1.04	7.16	27.71	583	58	307	4.21	1.55	1.05	2.58	0.406976744
402	1	2	64	160	1.6	65	25.390625	1	1	0	0	111	97	0	1	0	0	0	0	1	4	4	145	85	4.28	127	201	2.38	84.45378151	55.7	1.59	1.496855346	0.117647059	0.02	119	0.071428571	10.2	24.6	0.88	6.78	28.3	210	68.8	181.9	5.01	0.91	1.02	3.3	0.309090909
522	0	2	68	156	1.56	65	26.70940171	1	1	0	0	194	24	0	1	0	0	1	0	0	3	2	177	92	6.49	136	271	3.54	76.55367232	54.5	2.37	1.493670886	0.141242938	0.07	50.57142857	0.14	11.3	27.2	0.95	6.68	67	403.75	74.78	292.16	3.22	1.78	1.24	1.51	0.821192053
807	0	1	85	170	1.7	75	25.95155709	1	1	0	0	66	23	0	1	0	0	0	0	0	2	1	136	80	5.7	148	163	3.1	52.58064516	54.3	2.08	1.490384615	0.135483871	0.08	38.75	0.19047619	10.5	29.8	0.91	5.08	31	313	78.1	250.6	4.94	1.02	0.96	3.18	0.301886792
96	1	1	48	172	1.72	98	33.12601406	1	1	1	0	118	102	0	0	0	0	0	0	0	10	10	167	79	5.71	136	308	3.07	100.3257329	53.8	2.06	1.490291262	0.127035831	0.16	19.1875	0.41025641	13.5	16.3	1.12	8.92	158	563.98	57.39	295.38	3.18	1.09	0.63	1.73	0.36416185
552	1	2	69	159	1.59	53	20.96436059	2	1	0	0	158	121	0	1	1	0	0	0	1	10	7	163	76	7.63	144	290	4.26	68.07511737	55.8	2.87	1.484320557	0.105633803	0.05	85.2	0.111111111	9.9	27.5	0.86	17.4	49.5	662	115.6	414.6	6.72	1.62	1.6	4.13	0.387409201
172	1	2	54	155	1.55	77	32.04994797	2	1	0	0	117	67	0	1	1	0	1	0	1	6	5	165	90	9.75	134	304	5.24	58.01526718	53.8	3.54	1.480225989	0.166030534	0.08	65.5	0.091954023	10.6	24.8	0.92	10.95	34.5	454.23	49.2	268.83	5.41	1.87	1.15	3.38	0.340236686
188	0	1	55	172	1.72	78	26.36560303	2	1	1	0	160	31	0	0	0	0	1	0	0	2	0	126	90	9.75	140	255	5.12	49.8046875	52.5	3.48	1.471264368	0.203125	0.08	64	0.076923077	11.5	24.6	1	6.82	744	151	88.4	486.4	3.27	0.75	0.78	1.93	0.404145078
737	1	2	78	157	1.57	58	23.53036634	1	1	0	0	106	78	0	1	0	0	0	0	1	7	7	140	65	3.88	113	172	2.08	82.69230769	53.6	1.42	1.464788732	0.168269231	0.03	69.33333333	0.085714286	10.7	26.2	0.93	5.2	111	503	60.9	198.2	4.11	1.38	0.87	2.37	0.367088608
803	0	2	84	157	1.57	50	20.28479857	1	2	0	0	210	72	0	0	1	0	0	0	0	2	1	140	76	3.69	150	155	1.86	83.33333333	50.4	1.27	1.464566929	0.177419355	0.22	8.454545455	0.666666667	9.8	29.3	0.85	14.37	233	413	63.3	350.4	4.64	1.43	0.99	3.01	0.328903654
823	0	1	93	172	1.72	55	18.59113034	1	1	0	0	133	78	0	0	0	0	0	0	1	11	9	133	71	7.53	142	134	4.03	33.25062035	53.4	2.76	1.460144928	0.121588089	0.23	17.52173913	0.469387755	11.4	29.4	0.99	6.37	148	516	88.9	421.1	3.92	0.77	1.05	2.07	0.507246377
145	0	1	53	175	1.75	90	29.3877551	1	1	1	1	117	50	0	1	0	0	0	0	0	9	9	142	81	8.58	166	233	4.54	51.3215859	53	3.11	1.459807074	0.158590308	0.15	30.26666667	0.208333333	12.9	22.2	1.07	4.97	23	194.8	70.4	330.5	5.32	2.87	1	3.22	0.310559006
416	0	2	65	158	1.58	70	28.04037814	1	1	0	0	86	34	0	1	0	0	0	0	0	3	2	150	70	7.41	146	215	3.88	55.41237113	52.4	2.66	1.458646617	0.134020619	0.32	12.125	0.615384615	10	25.7	0.87	7.01	19.6	555	59.5	481.6	4.38	1.95	1.23	2.16	0.569444444
656	1	1	73	172	1.72	78	26.36560303	2	1	0	0	96	48	0	1	0	0	1	0	0	4	5	175	80	2.68	143	165	1.34	123.1343284	50.1	0.92	1.456521739	0.194029851	0.14	9.571428571	0.538461538	10.5	24.8	0.91	6.62	37.7	448	49.7	254.8	4.57	0.4	1.36	2.28	0.596491228
457	1	1	66	173	1.73	78	26.06167931	1	1	1	0	150	110	0	0	0	0	0	0	1	10	9	173	82	7.8	149	272	4.27	63.70023419	54.8	2.94	1.452380952	0.114754098	0.05	85.4	0.102040816	10.8	24.8	0.94	12.46	43.1	626.9	60.02	247.64	8.07	1.45	1.6	5.07	0.315581854
29	0	1	39	172	1.72	72	24.33747972	2	1	0	1	128	107	0	0	0	0	0	0	0	2	1	126	89	8.4	157	262	4.46	58.74439462	53	3.08	1.448051948	0.116591928	0.26	17.15384615	0.5	11	27.9	0.96	5.48	0.32	427.78	75.99	471.96	5.48	1.8	1.2	3.16	0.379746835
524	0	1	68	170	1.7	50	17.30103806	1	1	1	1	150	42	1	1	0	0	1	0	0	5	3	124	86	4.89	140	252	2.59	97.2972973	53	1.79	1.446927374	0.146718147	0.11	23.54545455	0.289473684	11.8	26.7	0.98	5.74	1493	294.7	61.9	358.2	3.6	2.04	1.22	1.7	0.717647059
556	1	1	69	171	1.71	63	21.5450908	1	3	1	0	73	46	0	0	0	1	0	0	1	10	10	153	89	6.5	150	188	3.25	57.84615385	50	2.25	1.444444444	0.221538462	0.22	14.77272727	0.305555556	6	29.3	0.85	6.1	278	276	75	178	2.62	1.14	0.69	1.43	0.482517483
621	0	2	72	175	1.75	72	23.51020408	2	1	0	0	116	36	0	1	0	0	1	0	0	2	2	152	77	8.89	143	195	4.83	40.37267081	54.3	3.36	1.4375	0.126293996	0.07	69	0.114754098	10.4	26.1	0.9	5.83	29.6	415	66.2	250	3.35	0.69	0.76	2.26	0.336283186
677	0	2	74	162	1.62	50	19.05197378	1	1	0	0	139	30	1	0	0	0	1	0	0	14	14	118	72	5.91	138	234	3.06	76.47058824	51.8	2.13	1.436619718	0.225490196	0.02	153	0.028985507	9.4	25.3	0.81	5.83	28.8	131	48.3	185.4	3.93	2.3	0.83	2.03	0.408866995
651	0	2	73	162	1.62	61.5	23.43392775	1	2	1	0	107	35	0	1	1	0	0	0	0	5	3	135	75	7.38	116	221	3.87	57.10594315	52.4	2.7	1.433333333	0.157622739	0.19	20.36842105	0.31147541	9.6	31.9	0.83	8.16	14.2	264	56.4	247	5.19	3.1	1.05	2.87	0.365853659
375	0	1	64	172	1.72	68	22.98539751	1	2	1	1	85	54	0	1	0	0	0	0	0	4	2	145	96	5.03	142	187	2.68	69.7761194	53.3	1.87	1.43315508	0.160447761	0.05	53.6	0.11627907	10.7	27.5	0.93	6.12	22	489	67.6	228.25	3.99	0.66	1.42	2.05	0.692682927
493	0	1	67	172	1.72	82	27.71768524	1	1	1	1	163	31	0	1	1	0	0	0	0	5	3	164	95	7.76	161	226	4.03	56.07940447	52	2.82	1.429078014	0.131513648	0.32	12.59375	0.603773585	9	26.4	0.78	7.53	8.8	205	89.6	361.5	5.73	1.91	1.99	2.45	0.812244898
674	1	2	74	156	1.56	58	23.8330046	2	1	0	0	135	110	0	0	1	0	0	0	1	16	14	148	75	5.51	113	277	3	92.33333333	54.5	2.1	1.428571429	0.126666667	0.03	100	0.078947368	10.9	31.5	0.95	9.31	74.6	310	62.4	255.6	4.32	1.61	0.95	2.52	0.376984127
458	1	1	66	176	1.76	67	21.62964876	1	1	1	1	160	39	1	0	1	0	0	0	1	5	3	168	79	4.67	127	155	2.41	64.3153527	51.6	1.69	1.426035503	0.157676349	0.15	16.06666667	0.394736842	10.3	27.5	0.89	9.52	51.7	162	69.8	326.4	3.3	1.28	0.71	2.12	0.33490566
378	0	1	64	168	1.68	85	30.11621315	2	2	1	1	150	116	0	1	0	0	0	0	1	1	0	169	82	8.38	142	308	4.49	68.59688196	53.6	3.15	1.425396825	0.129175947	0.11	40.81818182	0.189655172	10.6	24.6	0.92	5.2	9.3	10.6	71.2	343.1	5.13	1.4	0.91	3.41	0.26686217
154	1	2	53	157	1.57	65	26.37023814	1	1	0	0	186	41	0	1	0	0	0	0	0	16	16	155	83	7.31	146	239	3.81	62.72965879	52.1	2.69	1.416356877	0.125984252	0.29	13.13793103	0.604166667	10.1	24.8	0.88	6.08	88.8	233	50.7	224.9	7.04	0.42	1.88	4.51	0.416851441
660	0	1	73	172	1.72	70	23.66143862	1	1	1	1	141	112	1	0	0	0	0	0	0	5	3	152	92	6.43	150	172	3.3	52.12121212	51.3	2.33	1.416309013	0.184848485	0.16	20.625	0.262295082	9.8	24.6	0.85	7.76	41.5	198	61.9	412	4.26	0.95	0.93	2.85	0.326315789
483	0	1	67	170	1.7	55	19.03114187	1	1	1	1	147	30	0	1	0	0	0	0	0	4	2	160	90	4.81	124	283	2.58	109.6899225	53.7	1.83	1.409836066	0.143410853	0.03	86	0.081081081	9.4	24.3	0.81	9.07	25.5	304	54	398.1	5.33	0.65	1.93	2.32	0.831896552
475	0	2	67	161	1.61	60	23.14725512	1	1	0	0	124	51	0	0	0	0	0	0	0	2	1	127	70	4.92	134	166	2.56	64.84375	52.1	1.82	1.406593407	0.1796875	0.07	36.57142857	0.152173913	10.1	26.4	0.88	6.14	37.4	226	60.7	199.9	5.87	0.74	1.9	2.99	0.635451505
478	0	1	67	170	1.7	100	34.60207612	2	1	1	1	159	31	0	0	0	0	0	0	0	2	1	154	96	8.39	161	213	4.33	49.19168591	51.6	3.11	1.392282958	0.15704388	0.25	17.32	0.367647059	9.9	19.9	0.86	5.79	9.3	444	74.6	583.6	5.01	2.08	1.01	3.48	0.290229885
193	1	1	55	170	1.7	88	30.44982699	1	1	1	0	110	35	1	1	0	0	0	0	1	4	4	156	82	6.47	139	263	3.33	78.97897898	51.4	2.4	1.3875	0.234234234	0.26	12.80769231	0.333333333	10.9	29.3	0.95	7.64	0.2	311	76.2	258.7	4.21	1.31	0.89	2.75	0.323636364
485	1	2	67	161	1.61	55.5	21.41121099	2	1	0	0	240	82	0	0	0	0	0	0	1	4	2	144	83	11.48	152	270	6.18	43.68932039	53.8	4.46	1.385650224	0.114886731	0.12	51.5	0.169014085	10	27.5	0.87	7.91	11	390	57.5	232.5	6.72	1.32	1.34	5.07	0.264299803
599	0	1	71	170	1.7	74	25.60553633	1	2	1	1	116	57	1	0	0	0	0	0	0	5	3	148	85	9.25	157	245	4.64	52.80172414	50.2	3.36	1.380952381	0.168103448	0.45	10.31111111	0.576923077	10.6	31.5	0.92	5.54	50.4	381	70.4	310.8	3	0.73	0.87	1.72	0.505813953
235	0	1	57	174	1.74	80	26.42356982	1	1	0	0	95	55	0	1	0	0	0	0	1	12	2	150	80	4.63	143	180	2.36	76.27118644	51	1.71	1.380116959	0.148305085	0.19	12.42105263	0.542857143	11.4	24.6	0.99	5.42	0.23	399	69.97	193.88	4.52	1.16	0.94	2.73	0.344322344
568	0	1	70	170	1.7	75	25.95155709	2	3	1	1	230	80	0	1	1	1	0	0	0	1	0	150	80	6.5	151	188	3.4	55.29411765	52.2	2.47	1.376518219	0.155882353	0.07	48.57142857	0.132075472	11.6	29.3	0.94	5.2	595	515.65	68.37	334.68	5.1	1.18	1.19	3.27	0.363914373
293	0	1	60	173	1.73	55.5	18.5438872	1	1	1	1	138	52	0	0	0	0	0	0	1	3	1	141	82	8.42	147	242	3.33	72.67267267	39.5	2.42	1.376033058	0.156156156	0.09	37	0.173076923	9.8	27.5	0.85	5.62	32	125	63.9	187.4	4	0.77	1.13	2.39	0.472803347
399	1	2	64	158	1.58	70	28.04037814	1	3	0	0	130	59	0	0	0	1	1	0	0	25	36	159	66	4.53	131	156	2.25	69.33333333	49.7	1.64	1.37195122	0.191111111	0.2	11.25	0.465116279	11	20.6	0.96	6.82	147	617	74.3	332.5	5.6	1.33	1.03	3.43	0.300291545
142	0	1	53	169	1.69	63	22.05805119	2	2	1	1	181	66	0	0	0	0	0	0	0	6	4	106	70	6.68	171	185	3.42	54.09356725	52.2	2.5	1.368	0.15497076	0.14	24.42857143	0.264150943	9.4	27.5	0.81	4.46	5	486	74.6	379.8	5.67	1.95	1.06	4.12	0.257281553
271	0	1	59	171	1.71	75	25.64891762	1	1	0	0	77	53	0	0	1	0	0	0	0	2	1	146	93	8.92	151	213	4.81	44.28274428	54	3.52	1.366477273	0.11018711	0.04	120.25	0.075471698	9.9	24.6	0.86	10.27	20.1	108	55	318.5	4.37	1.81	1.13	2.41	0.468879668
346	0	2	62	156	1.56	55	22.60026298	1	2	0	0	150	38	0	0	0	0	0	0	0	5	3	156	90	8.5	143	252	4.41	57.14285714	51.9	3.23	1.365325077	0.129251701	0.27	16.33333333	0.473684211	10.3	25.9	0.89	8.59	90.8	430	62.3	332.3	5.59	3.44	1.12	3.5	0.32
703	0	2	76	150	1.5	77	34.22222222	1	1	0	0	238	82	0	1	1	0	1	0	0	3	3	158	86	10.1	119	304	5.5	55.27272727	54.4	4.03	1.364764268	0.076363636	0.12	45.83333333	0.285714286	10.1	23.2	0.88	14.73	23	461	62.6	292.5	5.93	1.48	1.28	3.18	0.402515723
659	1	2	73	163	1.63	65	24.4646016	1	1	0	0	207	71	1	1	0	0	0	0	0	25	25	150	89	7.33	141	245	3.84	63.80208333	52.4	2.82	1.361702128	0.153645833	0.06	64	0.101694915	10.3	25.7	0.89	6.12	178	462	55.6	336.4	6.02	1.04	0.61	3.81	0.160104987
741	0	2	78	160	1.6	65	25.390625	1	1	0	0	45	38	1	1	0	0	0	0	1	4	4	132	76	7.71	117	141	4.03	34.98759305	52.3	2.96	1.361486486	0.129032258	0.17	23.70588235	0.326923077	10.8	23.3	0.94	6.48	135	210	104.2	514.9	4.81	1.46	1.14	2.94	0.387755102
258	1	1	58	171	1.71	65	22.22906193	2	1	1	1	216	73	0	0	0	0	0	0	1	9	6	161	96	9.37	135	281	4.98	56.42570281	53.1	3.66	1.360655738	0.116465863	0.1	49.8	0.172413793	12.6	23.5	1.05	5.61	12.6	225.5	81.5	271.2	4.69	0.82	1.59	2.25	0.706666667
643	0	1	73	172	1.72	78	26.36560303	1	1	1	1	149	30	0	0	0	0	1	0	0	4	0	129	75	7.55	161	154	3.78	40.74074074	50.1	2.78	1.35971223	0.148148148	0.36	10.5	0.642857143	12.3	24.6	1.03	4.71	12	175	70	433	5.55	1.37	1.01	3.81	0.265091864
249	0	2	58	155	1.55	77	32.04994797	2	1	0	0	114	28	1	1	1	0	0	0	0	2	1	158	93	5.74	139	284	2.99	94.98327759	52.1	2.22	1.346846847	0.123745819	0.15	19.93333333	0.405405405	9.7	24.4	0.84	11.7	7.1	494	88	464	6.98	8.96	1.41	2.28	0.618421053
802	0	1	84	170	1.7	75	25.95155709	2	1	0	0	249	85	0	1	0	1	1	0	0	2	1	148	89	5.07	129	144	2.7	53.33333333	53.3	2.01	1.343283582	0.111111111	0.05	54	0.166666667	10.9	25.6	0.95	6.03	265	287	84.9	424.6	2.89	0.86	0.82	1.59	0.51572327
420	0	2	65	159	1.59	65	25.71100827	1	2	0	0	155	31	0	1	1	0	0	0	0	1	1	159	90	4.55	156	186	2.39	77.82426778	52.5	1.78	1.342696629	0.117154812	0.09	26.55555556	0.321428571	9.9	24.8	0.86	22.13	0.3	5.6	324	196.2	6.76	1.74	1.69	4.64	0.364224138
354	0	1	63	174	1.74	70	23.1206236	2	1	1	1	48	17	0	0	0	0	0	0	0	5	2	162	95	6.81	161	140	3.58	39.10614525	52.5	2.67	1.34082397	0.106145251	0.14	25.57142857	0.368421053	11.1	25.6	0.96	8.63	13.2	466.16	5.48	527.21	4.9	2.16	1.13	2.75	0.410909091
569	0	1	70	170	1.7	67	23.183391	1	2	1	0	108	96	0	0	0	0	0	0	1	3	2	146	75	4.73	129	168	2.43	69.13580247	51.4	1.82	1.335164835	0.148148148	0.1	24.3	0.277777778	11.1	24.6	0.97	5.29	36.8	196	74.4	272.2	3.92	1.26	0.97	2.35	0.412765957
275	0	1	59	175	1.75	75	24.48979592	1	2	1	1	131	59	0	1	0	0	0	0	1	2	2	150	89	6.67	172	314	3.56	88.20224719	53.5	2.68	1.328358209	0.109550562	0.03	118.6666667	0.076923077	10.3	25.4	0.89	5.72	20.8	470	83.3	409.4	3.47	0.88	1.22	2.16	0.564814815
817	1	2	86	158	1.58	60	24.03460984	1	1	0	0	215	73	0	0	0	0	0	0	1	16	16	159	68	6.49	119	175	3.4	51.47058824	52.4	2.56	1.328125	0.138235294	0.03	113.3333333	0.063829787	11	26.8	0.96	8.2	206	465	73.7	313.1	3.56	0.65	0.61	1.92	0.317708333
149	0	1	53	171	1.71	78	26.67487432	2	2	0	1	231	80	0	1	1	0	0	0	0	12	12	148	88	10.3	162	226	5.25	43.04761905	51	3.96	1.325757576	0.171428571	0.15	35	0.166666667	10.8	31.5	0.87	11.76	114	411.11	66.77	330.28	4.87	1.68	1.16	3.19	0.363636364
785	0	2	82	155	1.55	65	27.05515088	1	1	0	0	79	54	0	0	0	0	0	0	0	10	10	154	68	4.56	145	176	2.45	71.83673469	53.7	1.85	1.324324324	0.089795918	0.03	81.66666667	0.136363636	10.5	25.6	0.91	7.03	44.5	374	50.1	144.2	3.77	1.06	0.93	2.19	0.424657534
100	0	1	49	171	1.71	78	26.67487432	1	1	1	1	103	95	0	0	0	0	0	0	1	1	1	130	90	8.81	160	208	4.8	43.33333333	54.6	3.64	1.318681319	0.066666667	0.02	240	0.0625	10.9	23.1	0.95	6.01	0.23	588.42	78.58	336.8	4.11	1.51	0.99	2.12	0.466981132
302	1	1	60	172	1.72	78	26.36560303	1	1	0	0	198	98	0	1	1	0	0	0	0	12	10	124	78	7	150	207	3.48	59.48275862	49.7	2.64	1.318181818	0.17816092	0.21	16.57142857	0.338709677	10.8	29.3	0.87	7.73	51.6	400.07	69.95	381.47	5.36	2.01	0.66	3.5	0.188571429
294	0	1	60	172	1.72	72	24.33747972	1	1	1	1	138	60	0	1	0	0	0	0	1	2	2	146	85	6.32	140	264	3.12	84.61538462	49.4	2.37	1.316455696	0.115384615	0.45	6.933333333	1.25	11.2	22.4	0.97	5.45	23.8	370	68	360	6.51	1.07	1.31	4.35	0.301149425
755	1	2	79	163	1.63	55.5	20.88900598	1	1	0	0	159	63	0	1	1	1	1	0	1	12	10	161	76	4.87	188	250	2.38	105.0420168	48.8	1.81	1.314917127	0.239495798	0.11	21.63636364	0.192982456	9.9	31.5	0.86	11.9	160	735	55.3	284.7	5.63	2.94	0.65	3.48	0.186781609
470	1	1	66	172	1.72	75	25.35154137	1	1	0	0	74	53	1	0	0	0	1	0	0	12	9	115	75	4.6	137	209	2.28	91.66666667	49.6	1.74	1.310344828	0.175438596	0.17	13.41176471	0.425	10.9	31.5	0.95	6.37	125	345	102.2	423.4	2.86	0.54	1.14	1.23	0.926829268
313	0	2	61	159	1.59	55.5	21.95324552	1	2	0	0	135	60	0	1	0	0	0	0	0	12	12	150	89	6.36	134	340	3.26	104.2944785	51.2	2.49	1.309236948	0.168711656	0.05	65.2	0.090909091	10	25.2	0.87	5.09	101	465	88.7	322.2	4.66	1.13	1.23	2.72	0.452205882
330	0	1	62	175	1.75	75	24.48979592	2	2	1	0	40	15	0	0	0	0	0	0	0	2	1	144	85	8.91	158	227	4.58	49.56331878	51.44	3.5	1.308571429	0.141921397	0.16	28.625	0.246153846	10.7	30.8	0.89	4.61	5.5	126	76.52	333.99	5.85	1.49	1.09	4.08	0.267156863
539	0	2	69	162	1.62	77	29.34003963	1	1	0	0	103	35	0	1	0	1	1	0	0	3	3	161	87	6.99	130	236	3.66	64.48087432	52.3	2.8	1.307142857	0.112021858	0.1	36.6	0.243902439	11.1	27	0.96	5.37	160	630	68	496	4.92	1.08	1.04	3.03	0.343234323
667	0	2	74	158	1.58	70	28.04037814	2	2	0	0	132	59	0	0	0	0	0	0	0	5	3	156	83	6.3	137	261	3.22	81.05590062	51.1	2.47	1.303643725	0.164596273	0.07	46	0.132075472	9.6	27.5	0.83	7.88	57.9	572	59.3	264.9	6.69	0.78	1.46	4.19	0.348448687
820	1	2	89	159	1.59	50	19.77769867	1	1	0	0	234	81	0	1	0	0	0	0	0	17	17	157	74	5.58	102	221	2.86	77.27272727	51.3	2.2	1.3	0.129370629	0.13	22	0.351351351	11.3	19.9	0.98	7.88	619.1	431.48	56.12	289.06	6.52	0.73	0.62	4.32	0.143518519
206	0	1	56	175	1.75	80	26.12244898	2	1	1	0	211	43	0	0	0	0	1	0	1	1	1	130	90	8.75	168	216	4.56	47.36842105	52.1	3.51	1.299145299	0.098684211	0.19	24	0.422222222	12.6	23.5	1.05	6.69	26	436.26	90.01	319.46	3.97	1.59	0.87	2.37	0.367088608
42	1	1	40	172	1.72	80	27.04164413	1	1	0	0	121	51	0	0	0	0	0	0	1	13	13	141	89	9.65	153	437	4.82	90.66390041	49.9	3.74	1.288770053	0.163900415	0.24	20.08333333	0.303797468	11.1	30.5	0.96	5.93	33.9	488.46	60.29	320.59	4.95	1.86	0.54	2.73	0.197802198
164	0	1	54	168	1.68	75	26.57312925	1	1	1	1	161	63	0	1	0	0	0	0	1	2	1	136	92	7.61	155	272	3.88	70.10309278	51	3.03	1.280528053	0.139175258	0.15	25.86666667	0.277777778	10.2	29.3	0.88	6.47	5.9	520	85.5	421.9	5.05	2.35	1.03	3.01	0.342192691
797	1	2	83	156	1.56	60	24.65483235	1	1	0	0	105	49	0	1	0	0	0	0	1	4	2	165	70	3.4	130	153	1.71	89.47368421	50.3	1.34	1.276119403	0.14619883	0.1	17.1	0.4	10.3	31.5	0.89	10.65	303	541	60	305.6	7.24	1.17	1.65	4.96	0.33266129
350	0	2	63	162	1.62	58	22.10028959	1	2	0	0	106	49	0	1	0	0	0	0	0	4	2	156	85	4.03	140.6	269	2.12	126.8867925	52.5	1.67	1.269461078	0.089622642	0.04	53	0.210526316	10.3	31.5	0.89	7.33	26.5	464	58.9	266.3	4.56	1.43	1.23	2.71	0.453874539
75	0	1	47	178	1.78	88	27.77427093	1	1	1	1	120	29	0	1	0	0	0	0	0	2	1	126	75	9.69	151	304	4.64	65.51724138	47.9	3.66	1.267759563	0.193965517	0.45	10.31111111	0.5	9.9	27.5	0.86	6.09	73.2	139	69.6	453.2	3.84	1.72	0.99	1.77	0.559322034
202	1	1	55	173	1.73	75	25.05930703	1	1	0	0	73	53	0	1	0	0	0	0	1	12	12	167	95	8.24	157	235	4.4	53.40909091	53.3	3.49	1.260744986	0.070454545	0.03	146.6666667	0.096774194	10.3	25.7	0.89	5.18	8.6	379	70.6	406.3	5.56	0.87	1.19	4.04	0.294554455
409	0	2	65	161	1.61	60	23.14725512	1	2	0	0	85	47	0	1	0	0	0	0	0	3	2	138	55	6.86	144	261	3.5	74.57142857	51.1	2.78	1.258992806	0.131428571	0.11	31.81818182	0.239130435	10	31.5	0.87	6.21	8.7	543	50.3	243.7	5.27	1.38	1.18	3.33	0.354354354
213	0	1	56	178	1.78	73	23.0400202	1	2	0	0	140	38	0	0	0	0	0	0	0	1	0	137	90	7.24	162	143	3.6	39.72222222	49.8	2.86	1.258741259	0.197222222	0.06	60	0.084507042	11.2	28.7	0.97	5.69	5	152	70.8	287.3	4.2	1.43	1.2	2.38	0.504201681
770	1	1	80	176	1.76	65	20.9839876	1	3	0	0	142	60	0	1	0	1	0	0	0	25	20	166	66	6.95	129	184	3.61	50.96952909	52	2.87	1.257839721	0.119113573	0.03	120.3333333	0.069767442	10.7	31.5	0.93	8.04	93.8	343	95.9	435	2.95	2.4	0.65	1.31	0.496183206
400	0	2	64	160	1.6	73	28.515625	1	1	0	0	240	30	0	1	0	0	0	0	0	8	4	137	76	7	139	257	3.58	71.7877095	51.1	2.86	1.251748252	0.125698324	0.09	39.77777778	0.2	11.2	29.4	0.93	8.33	28.3	192	57	389	7.12	1.31	1.41	5.04	0.279761905
448	1	1	65	172	1.72	55	18.59113034	1	1	0	0	99	39	0	1	0	1	1	0	1	14	14	167	89	7.15	134	165	3.45	47.82608696	48.3	2.77	1.245487365	0.208695652	0.18	19.16666667	0.25	11.7	24.9	1.07	6.52	111	207.2	84.7	294.1	3.21	0.89	1.18	1.65	0.715151515
752	0	2	79	161	1.61	50	19.28937927	1	2	0	0	151	38	0	1	0	0	0	0	0	6	4	150	85	5.97	143	201	2.89	69.55017301	48.4	2.33	1.240343348	0.131487889	0.33	8.757575758	0.868421053	9.9	27.5	0.86	7.32	59.3	704	50.5	206.2	5.74	1.7	1.25	3.92	0.318877551
356	0	1	63	173	1.73	92	30.73941662	1	1	1	1	150	30	0	0	0	0	0	0	0	4	4	151	88	6.49	153	154	3.23	47.67801858	49.8	2.61	1.237547893	0.133126935	0.21	15.38095238	0.488372093	10	24.9	0.87	6.38	0.2	332	84.1	382.7	5.1	2.91	1.01	2.95	0.342372881
727	1	2	77	163	1.63	66	24.84098009	1	1	0	0	159	121	0	1	0	1	1	0	0	10	8	130	85	8.23	131	234	4.12	56.7961165	50.1	3.35	1.229850746	0.11407767	0.23	17.91304348	0.489361702	11.7	28.9	0.98	7.12	2030	665.62	84.18	452.56	3.58	0.87	0.43	1.42	0.302816901
499	0	1	68	174	1.74	60	19.81767737	1	1	1	1	88	34	0	0	0	0	0	0	0	4	2	156	76	7.51	149	214	3.79	56.46437995	50.4	3.1	1.222580645	0.145118734	0.05	75.8	0.090909091	10.2	29.3	0.88	5.76	25.2	619	65.6	332.4	5.68	0.87	1.69	3.52	0.480113636
2	1	1	26	170	1.7	70	24.22145329	1	5	1	1	110	50	0	1	0	0	0	0	0	3	1	142	81	5.06	182	157	2.57	61.08949416	50.8	2.12	1.212264151	0.116731518	0.05	51.4	0.166666667	9.3	19.4	0.81	16.1	0.32	350	59	356	5.88	4.33	1.03	3.18	0.323899371
246	0	1	57	171	1.71	70	23.93898977	1	1	1	1	223	43	0	0	0	0	0	0	1	1	1	156	78	7.05	157	220	3.21	68.53582555	45.5	2.66	1.206766917	0.199376947	0.5	6.42	0.78125	11.7	25	0.97	6.26	58.6	165	69	384	3.54	1.44	0.99	2.04	0.485294118
443	1	1	65	172	1.72	58.5	19.77420227	1	1	1	0	208	42	0	1	0	0	0	0	1	5	3	167	78	5.51	137	183	2.7	67.77777778	49	2.24	1.205357143	0.155555556	0.14	19.28571429	0.333333333	9.2	27.5	0.8	8.53	50	493	75.2	357.9	5.61	1.76	1.16	3.7	0.313513514
655	1	1	73	175	1.75	89	29.06122449	1	1	0	0	116	101	0	0	0	0	1	0	1	16	16	170	81	8.44	152	251	4.24	59.19811321	50.3	3.53	1.201133144	0.139150943	0.07	60.57142857	0.118644068	12.5	21.6	1.04	4.4	121	232.2	68.6	232.6	5.36	1.62	0.63	3.48	0.181034483
617	1	1	71	168	1.68	55	19.48696145	1	1	1	1	60	21	0	0	0	0	0	0	0	14	14	126	78	6.12	161	150	2.99	50.16722408	48.8	2.49	1.200803213	0.18729097	0.06	49.83333333	0.107142857	12	27.9	1	7.29	126	243	61	307	5.41	0.85	0.23	2.66	0.086466165
526	1	1	68	167	1.67	65	23.30668005	1	1	0	0	60	67	0	1	0	0	1	0	0	12	12	138	82	5.77	154	217	2.83	76.67844523	49	2.37	1.194092827	0.151943463	0.11	25.72727273	0.255813953	10.3	27.1	0.89	6.02	0.23	213	70.5	306.6	3.58	1.44	0.69	2.01	0.343283582
114	0	1	50	175	1.75	82	26.7755102	1	1	0	0	40	41	0	1	0	0	0	0	0	3	3	136	82	8.84	157	253	4.42	57.239819	49.9	3.71	1.191374663	0.142533937	0.04	110.5	0.063492063	11.3	24.9	0.97	10.16	7.31	188	70	376	4.26	1.91	1.16	2.53	0.458498024
804	0	1	84	170	1.7	65	22.49134948	1	3	0	0	115	100	0	0	0	1	0	0	0	12	12	127	63	8.01	144	187	3.69	50.67750678	46.1	3.13	1.178913738	0.140921409	0.34	10.85294118	0.653846154	10.4	29.3	0.9	6.64	173	506	91.6	532.6	3.69	2.47	0.59	2.19	0.269406393
232	0	2	57	155	1.55	67	27.88761707	1	1	0	0	91	26	0	1	0	0	0	0	0	2	1	163	72	5.28	124	215	2.59	83.01158301	49	2.2	1.177272727	0.138996139	0.12	21.58333333	0.333333333	10.1	27.6	0.88	6.87	23	451	54.1	340.7	6.07	2.79	1.28	3.15	0.406349206
381	0	2	64	162	1.62	52	19.81405274	1	1	0	0	168	65	0	0	0	0	0	0	0	13	13	120	70	6.32	113	362	3.2	113.125	50.6	2.73	1.172161172	0.10625	0.02	160	0.058823529	11.8	25.9	1.03	4.56	0.25	464.24	48.13	164.18	6.33	1.01	1.75	3.6	0.486111111
391	1	1	64	174	1.74	95	31.37798917	1	1	1	0	99	93	0	1	0	0	0	0	1	10	10	145	94	5.87	125	135	2.8	48.21428571	47.7	2.39	1.171548117	0.278571429	0.19	14.73684211	0.243589744	11.4	24.1	0.99	5.46	5	559	67.3	178.2	4.86	1.84	0.91	3.11	0.292604502
14	0	1	32	176	1.76	85	27.44059917	2	1	1	1	200	80	0	1	0	0	0	0	0	3	3	153	104	5.48	162	235	2.69	87.3605948	49	2.31	1.164502165	0.126394052	0.12	22.41666667	0.352941176	10.8	27.3	0.94	6.08	5	184	60.4	345	4.72	1.32	0.93	3.01	0.3089701
408	0	1	65	172	1.72	60	20.2812331	1	1	1	0	102	35	0	1	0	0	0	0	1	3	2	155	86	9.99	145	128	4.89	26.17586912	49	4.21	1.16152019	0.139059305	0.18	27.16666667	0.264705882	11.3	28.2	0.98	5.28	245	578	66.7	392.9	3.97	0.91	0.84	2.33	0.360515021
463	1	2	66	158	1.58	70	28.04037814	1	1	0	0	189	68	0	1	0	0	0	0	1	25	25	161	88	7.73	136	292	3.87	75.45219638	50.1	3.37	1.148367953	0.11369509	0.04	96.75	0.090909091	9.9	29.3	0.86	8.35	13.7	354	76.7	308.8	5.36	2.74	0.61	3.37	0.181008902
263	1	1	58	176	1.76	75	24.21229339	1	1	1	1	64	32	0	0	0	0	0	0	0	5	3	111	77	8.7	158	220	4.12	53.39805825	47.3	3.59	1.147632312	0.182038835	0.2	20.6	0.266666667	11	31.5	0.88	10.19	13.1	403.43	76.47	275.56	4.85	2.94	0.96	3.07	0.312703583
349	0	2	63	156	1.56	65	26.70940171	2	1	0	0	203	42	0	0	0	0	0	0	0	2	1	161	83	10.36	117	214	5.17	41.3926499	49.9	4.51	1.146341463	0.104448743	0.13	39.76923077	0.240740741	9.7	31.5	0.84	8.63	25.5	434	62.5	338.9	4.02	2.55	0.98	1.99	0.492462312
239	0	1	57	174	1.74	65	21.46915048	1	1	0	1	187	41	0	1	0	0	0	0	0	17	17	165	78	11.39	174	213	5.62	37.90035587	49.3	4.92	1.142276423	0.137010676	0.05	112.4	0.064935065	10	24.6	0.87	6.37	13	256	97.5	556.7	7.35	1.16	1.32	5.56	0.237410072
212	0	1	56	173	1.73	76	25.39343112	2	1	1	1	175	138	0	1	0	0	0	0	0	2	1	142	79	5.83	153	159	2.66	59.77443609	45.5	2.33	1.141630901	0.176691729	0.36	7.388888889	0.765957447	10	25.7	0.87	14.4	14	478	53.6	407.9	4.86	1.84	1.13	3.13	0.361022364
398	1	1	64	174	1.74	95	31.37798917	1	1	1	0	209	72	0	0	0	1	1	0	0	12	12	134	83	7.62	149	206	3.71	55.52560647	48.6	3.25	1.141538462	0.140161725	0.12	30.91666667	0.230769231	11.4	29.3	0.99	5.32	182	561.9	52.32	300.77	5.12	1.05	1.21	3.23	0.374613003
124	0	1	51	175	1.75	85	27.75510204	1	1	1	0	40	25	0	1	0	0	0	0	0	2	1	118	78	9.97	171	218	4.66	46.78111588	46.8	4.11	1.133819951	0.165236052	0.34	13.70588235	0.441558442	9.8	28.7	0.85	6.89	5	202	66.5	447.6	4.8	3.75	0.84	2.71	0.3099631
790	1	2	82	160	1.6	65	25.390625	1	5	0	0	165	40	0	1	0	1	1	0	0	10	10	163	81	5.86	124	99	2.82	35.10638298	48.1	2.49	1.13253012	0.166666667	0.07	40.28571429	0.14893617	11.1	25.7	0.96	5.9	3.6	489	94	294.5	6.02	1.04	0.43	3.81	0.112860892
25	1	2	37	163	1.63	60	22.58270917	1	2	0	0	220	67	0	1	0	0	0	0	0	3	3	165	78	8.29	142	334	3.93	84.98727735	47.4	3.49	1.126074499	0.218829517	0.15	26.2	0.174418605	10.9	29.3	0.88	4.98	0.3	467.95	57.44	336.47	7.93	3.43	2.54	3.42	0.742690058
373	0	2	64	159	1.59	55	21.75546853	2	1	0	0	71	52	0	0	0	0	0	0	0	6	1	118	70	6.79	129	255	3.27	77.98165138	48.1	2.91	1.12371134	0.152905199	0.08	40.875	0.16	10.7	26.1	0.93	5.46	53.6	471.98	62.21	217.6	4.12	1.16	1.33	1.95	0.682051282
422	0	1	65	170	1.7	70	24.22145329	2	1	1	1	127	29	0	1	0	0	0	0	0	5	3	177	90	4.34	142	202	1.95	103.5897436	45	1.74	1.120689655	0.18974359	0.21	9.285714286	0.567567568	10.3	29.9	0.89	5.43	0.5	549	57.2	246.5	4.66	0.93	1.53	2.55	0.6
353	0	1	63	170	1.7	63	21.79930796	1	1	1	1	83	54	0	0	0	0	0	0	1	2	1	143	90	9.39	159	236	4.47	52.79642058	47.7	3.99	1.120300752	0.143176734	0.23	19.43478261	0.359375	11.1	24.6	0.92	7.42	21	194	70	348	5.23	3.69	0.88	3.51	0.250712251
141	0	2	52	152	1.52	62	26.83518006	1	1	0	0	41	11	0	0	0	0	0	0	0	2	1	157	89	3.44	132	112	1.68	66.66666667	48.8	1.5	1.12	0.136904762	0.02	84	0.086956522	10.3	21.5	0.89	5.99	26.1	168	56.9	249	5.41	1.32	1.46	3.06	0.477124183
739	1	2	78	160	1.6	77	30.078125	1	3	0	0	31	13	1	1	0	1	0	0	1	25	27	147	94	7.7	127	249	3.82	65.18324607	49.6	3.42	1.116959064	0.146596859	0.06	63.66666667	0.107142857	10.9	27.2	0.95	8.71	68.4	341	79.6	372.6	4.72	0.88	1.23	3	0.41
158	1	1	53	165	1.65	76	27.91551882	1	1	0	0	199	34	1	1	0	0	0	0	0	10	10	161	79	5.32	148	210	2.53	83.00395257	47.5	2.27	1.114537445	0.162055336	0.09	28.11111111	0.219512195	10.3	27.9	0.84	5.79	125	113.49	76.04	392.48	4.61	1.6	0.64	2.82	0.226950355
84	0	2	48	156	1.56	69	28.3530572	1	1	0	0	122	29	0	0	0	0	0	0	0	2	1	138	81	5.6	160	233	2.81	82.91814947	50.1	2.53	1.110671937	0.06405694	0.07	40.14285714	0.388888889	10.3	26.2	0.89	6.35	5	451	52.9	382	5.64	2.79	1.07	3.01	0.355481728
196	1	1	55	168	1.68	60	21.2585034	1	1	1	1	95	90	0	0	0	0	0	0	1	9	9	147	83	5.87	155	222	2.66	83.45864662	45.3	2.4	1.108333333	0.210526316	0.24	11.08333333	0.428571429	10.7	26.8	0.93	4.88	18.8	592	60	392	4.94	1.39	0.67	2.8	0.239285714
368	0	2	63	158	1.58	53	21.23057202	1	1	0	0	125	59	0	0	0	0	1	0	0	0	0	125	73	5.23	132	223	2.51	88.84462151	48	2.28	1.100877193	0.131474104	0.08	31.375	0.242424242	9.8	26.9	0.85	6.1	323	170	41.7	235	5.75	1.09	1.79	3.28	0.545731707
477	0	1	67	172	1.72	80	27.04164413	1	1	1	0	101	27	0	1	0	1	1	0	0	16	5	133	79	5.76	137	248	2.75	90.18181818	47.8	2.5	1.1	0.152727273	0.06	45.83333333	0.142857143	13.4	24.6	1.11	5.64	177	179.7	82.5	403.9	5.49	2.61	1.14	3.28	0.347560976
27	0	2	38	155	1.55	77	32.04994797	1	2	0	0	235	81	0	1	0	0	0	0	0	4	4	145	88	10.59	131	364	5.09	71.51277014	48	4.63	1.099352052	0.155206287	0.01	509	0.012658228	10.7	29.3	0.93	6.05	13	473	47	248.5	4.37	1.09	1.13	2.83	0.399293286
456	0	1	66	170	1.7	59	20.41522491	1	1	0	0	67	52	0	1	1	0	0	0	0	4	2	126	71	6.58	137	164	3.12	52.56410256	47.4	2.84	1.098591549	0.157051282	0.12	26	0.244897959	10.7	29.3	0.93	9.22	35.6	321	52.7	317.4	4.68	0.7	1.28	2.93	0.436860068
450	0	2	66	155	1.55	52	21.64412071	1	2	0	0	119	102	0	0	0	0	0	0	0	2	0	167	94	7.52	127	226	3.74	60.42780749	49.8	3.41	1.096774194	0.090909091	0.02	187	0.058823529	11.4	19.9	0.99	5.51	0.12	378.65	59.34	181.04	3.7	1.69	1.2	1.8	0.666666667
312	0	1	61	171	1.71	95	32.48862898	2	1	0	1	183	67	0	1	0	0	0	0	0	2	1	144	97	9.74	149	214	4.48	47.76785714	45.9	4.1	1.092682927	0.212053571	0.19	23.57894737	0.2	10	24.1	0.87	7.46	39.2	558	79.8	449.5	2.75	0.68	1.66	0.56	2.964285714
431	1	1	65	173	1.73	65	21.71806609	1	1	1	0	179	150	0	1	0	0	0	0	0	11	5	160	90	6.8	132	305	3.01	101.3289037	44.2	2.76	1.09057971	0.139534884	0.55	5.472727273	1.30952381	11	27.9	0.96	5.81	23.1	411.47	80.63	406.94	2.8	0.7	1.05	1.19	0.882352941
648	0	1	73	172	1.72	79	26.70362358	1	1	1	1	122	36	0	1	0	0	0	0	0	5	3	131	85	4.67	190	170	1.96	86.73469388	42	1.8	1.088888889	0.18877551	0.54	3.62962963	1.459459459	11.5	29.3	1	8.04	8.9	356	55.3	329.8	3.38	1.67	0.79	2.07	0.381642512
662	0	1	73	170	1.7	60	20.76124567	2	1	1	0	83	23	0	0	0	0	0	0	0	1	1	140	77	7.05	42.2	192	3.36	57.14285714	47.6	3.09	1.087378641	0.145833333	0.09	37.33333333	0.183673469	10.8	25.1	0.94	5.84	17.8	190	69	368.3	3.87	0.57	1.3	1.99	0.653266332
383	0	1	64	170	1.7	60	20.76124567	1	2	0	0	76	24	0	0	0	0	0	0	0	2	1	154	84	8.73	189	148	4.16	35.57692308	47.7	3.85	1.080519481	0.149038462	0.07	59.42857143	0.112903226	11.3	25	0.91	7.2	82	415.73	71.07	287.9	3.45	0.66	1.58	1.31	1.20610687
773	1	2	81	155	1.55	55.5	23.10093652	1	1	0	0	88	110	0	0	1	0	0	0	0	5	3	134	92	7.8	143	204	3.63	56.19834711	46.6	3.37	1.077151335	0.170798898	0.15	24.2	0.241935484	11.4	26.8	0.99	5.63	164	472.06	74	314.13	6.53	0.65	2.27	3.45	0.657971014
123	1	1	51	172	1.72	77	26.02758248	1	1	0	0	30	52	0	0	0	0	0	0	0	16	16	126	78	6.7	102.3	218	3.13	69.6485623	46.8	2.91	1.075601375	0.188498403	0.02	156.5	0.033898305	14.3	24	1.21	7.87	1701	355	81	505	7.58	1.54	1.21	5.61	0.215686275
47	0	1	41	170	1.7	54	18.68512111	2	2	1	0	239	82	0	1	0	0	0	0	0	3	1	144	87	9.26	166	297	4.39	67.65375854	47.4	4.09	1.073349633	0.141230068	0.1	43.9	0.161290323	11.2	24.6	0.93	6.78	21.5	200.03	78.33	461.91	5.22	0.95	1.5	3.04	0.493421053
222	1	1	56	178	1.78	62	19.56823633	1	1	0	1	235	98	0	0	0	0	0	0	0	22	22	135	94	5.31	147	180	2.45	73.46938776	46.1	2.29	1.069868996	0.155102041	0.18	13.61111111	0.473684211	11.3	19.9	0.98	5.62	18.8	291	68.5	329.5	2.79	0.51	1.13	1.43	0.79020979
50	0	1	42	175	1.75	67	21.87755102	1	1	0	0	156	62	0	0	0	0	0	0	0	3	1	127	80	5.2	149	181	2.52	71.82539683	48.4	2.36	1.06779661	0.111111111	0.03	84	0.107142857	11.6	31.5	1.01	5.46	17.2	413	68.2	251	2.97	0.48	1	1.77	0.564971751
365	1	1	63	173	1.73	57	19.04507334	1	2	1	0	176	140	0	1	0	0	0	0	0	4	4	156	96	5.37	147	294	2.48	118.5483871	46.3	2.33	1.064377682	0.161290323	0.12	20.66666667	0.3	11	29.3	0.91	5.2	116	146.7	65.8	206.9	4.16	1.29	0.34	2.59	0.131274131
70	0	2	46	160	1.6	90	35.15625	1	1	0	0	158	31	0	1	0	0	0	0	0	2	1	174	91	7.77	143	252	3.59	70.19498607	46.3	3.38	1.062130178	0.167130919	0.19	18.89473684	0.316666667	9.7	31.5	0.81	6	21.6	184.4	42.9	402	5.16	0.86	1.38	3.28	0.420731707
262	1	1	58	174	1.74	60	19.81767737	2	1	0	0	40	94	1	1	0	0	0	0	0	5	5	135	82	7.29	157	237	3.31	71.60120846	45.4	3.15	1.050793651	0.214501511	0.1	33.1	0.14084507	10	25.1	0.87	9.41	5.4	311.3	65.7	298.3	5.35	0.62	0.67	3.44	0.194767442
197	1	1	55	173	1.73	78	26.06167931	1	1	1	1	49	20	0	1	0	0	0	0	1	7	7	131	87	9.54	154	275	4.4	62.5	46.2	4.21	1.045130641	0.161363636	0.2	22	0.281690141	11.5	22.5	1	7.94	5	376	82	576	4.56	1.76	1.3	2.29	0.56768559
436	1	1	65	176	1.76	55	17.75568182	1	3	1	1	106	56	0	0	0	0	0	0	0	20	18	83	60	7.58	166	214	3.41	62.75659824	45	3.27	1.042813456	0.202346041	0.16	21.3125	0.231884058	18.6	31.5	0.96	6.51	138	419.14	619.59	158.66	4.56	0.61	0.65	2.75	0.236363636
71	0	1	46	174	1.74	72	23.78121284	2	1	1	1	46	17	0	0	0	0	0	0	0	2	1	135	94	5.49	163	218	2.46	88.61788618	44.8	2.36	1.042372881	0.203252033	0.15	16.4	0.3	9.2	24.5	0.8	5.16	2.8	343	59.8	376	4.7	1.84	1.21	2.58	0.468992248
264	1	2	58	157	1.57	80	32.45567772	1	1	0	0	154	110	0	1	1	0	0	0	0	22	17	139	94	6.15	145	199	2.82	70.56737589	45.9	2.71	1.040590406	0.177304965	0.1	28.2	0.2	9	26.4	0.78	16.91	8.9	155	38	301.7	3.22	1.16	0.79	1.69	0.467455621
296	0	2	60	158	1.58	57	22.83287935	1	1	0	0	129	107	1	1	0	0	0	0	0	2	1	137	71	7.47	150	248	3.58	69.27374302	74.9	3.48	1.028735632	0.069832402	0.14	25.57142857	0.56	9.6	25.9	0.83	7.6	5.1	376	57	253.3	3.53	1.17	1.07	1.74	0.614942529
148	0	2	53	157	1.57	63	25.5588462	1	1	0	0	205	71	0	0	0	0	0	0	0	14	2	150	89	3.94	129	224	1.79	125.1396648	45.5	1.77	1.011299435	0.17877095	0.04	44.75	0.125	10.6	26.6	0.86	4.44	34	191.2	54.9	307.5	5.66	1.25	1.32	3.62	0.364640884
585	1	1	70	170	1.7	77	26.64359862	1	1	1	1	136	60	0	1	0	0	1	0	1	15	15	164	90	7.28	147	260	3.18	81.76100629	43.7	3.15	1.00952381	0.201257862	0.28	11.35714286	0.4375	12.3	29.3	1.01	5.35	192	310.02	69.93	436.13	4.08	1.5	0.86	2.74	0.313868613
77	0	2	47	156	1.56	60	24.65483235	1	1	0	0	81	25	0	0	0	0	0	0	0	13	13	103	67	10.14	125	334	4.76	70.16806723	47	4.73	1.006342495	0.092436975	0.17	28	0.386363636	9.8	21.8	0.85	6.98	5	158	58	322.6	5.51	2.63	1.12	3.06	0.366013072
519	1	1	68	172	1.72	58.5	19.77420227	1	3	1	0	70	33	0	0	0	0	0	0	1	16	16	158	98	13.49	151	245	5.88	41.66666667	43.6	5.86	1.003412969	0.18537415	0.58	10.13793103	0.532110092	10.9	25.7	0.95	5.57	81.5	417	77.3	254.4	3.5	1.12	1	1.99	0.502512563
348	0	1	62	170	1.7	55	19.03114187	1	1	1	1	145	25	0	0	0	0	0	0	0	2	1	132	78	9.23	161	201	2.6	77.30769231	57.4	2.6	1	0.4	0.26	10	0.25	9.8	24.1	0.84	6.12	18.6	181	48.3	269	5.72	0.87	1.45	3.26	0.444785276
683	0	1	75	172	1.72	75	25.35154137	1	1	1	1	96	55	0	1	0	0	0	0	0	2	2	160	84	5.37	142	172	2.39	71.9665272	44.5	2.39	1	0.158995816	0.19	12.57894737	0.5	11.2	24.2	0.97	8.72	61	514	62.1	462.2	2.6	1.13	0.96	1.21	0.79338843
412	0	1	65	173	1.73	60	20.04744562	2	1	1	0	137	60	0	1	0	0	0	0	0	2	2	123	77	7.91	117	277	4.12	67.23300971	41	4.12	1	0.097087379	0.1	41.2	0.25	9.8	24.6	0.85	8.69	29.8	181	71.4	413.2	7.35	1.16	1.32	5.56	0.237410072
535	0	2	69	155	1.55	65	27.05515088	1	1	0	0	82	25	0	1	0	0	0	0	0	2	1	169	88	8.51	132	224	3.43	65.30612245	53.2	3.43	1	0.125364431	0.11	31.18181818	0.255813953	9.8	27.9	0.85	5.9	44.5	590	61.3	280.7	5.23	1.54	0.98	3.86	0.25388601
472	0	2	66	152	1.52	50	21.64127424	1	1	0	0	59	29	0	0	0	0	0	0	0	12	12	115	75	9.54	121	203	4.38	46.34703196	46	4.38	1	0.148401826	0.09	48.66666667	0.138461538	10.3	24	0.89	6.26	24.5	197	48.5	235.5	4.27	0.94	1	2.62	0.381679389
26	1	1	37	175	1.75	70	22.85714286	1	1	1	1	81	34	0	0	0	0	0	0	0	16	16	145	85	11.53	126	335	8.52	39.31924883	73.9	8.52	1	0.231220657	0.94	9.063829787	0.47715736	12.4	13.8	1.03	7.53	23	642.6	58.63	546.18	5.71	1.54	1.24	3.4	0.364705882
589	0	1	70	174	1.74	65	21.46915048	2	1	1	0	230	45	0	0	0	0	0	0	0	1	1	167	62	5.36	133	117	2.51	46.61354582	46.8	2.52	0.996031746	0.119521912	0.02	125.5	0.066666667	10.3	26.4	0.89	8.23	35.2	166	52.5	260.6	5.9	0.91	1.09	4.18	0.26076555
156	1	1	53	170	1.7	67	23.183391	1	1	1	0	112	50	0	0	0	0	0	0	1	4	3	144	73	7.08	156	244	3.12	78.20512821	44.1	3.17	0.984227129	0.173076923	0.18	17.33333333	0.333333333	9.9	24.6	0.86	5.14	5	109	84	253.2	3.92	1.63	1	1.98	0.505050505
454	0	1	66	172	1.72	60	20.2812331	1	1	1	1	70	45	0	0	0	0	0	0	0	5	5	137	88	5.59	154	258	2.23	115.6950673	39.9	2.27	0.982378855	0.260089686	0.46	4.847826087	0.793103448	11.3	28.8	0.98	5.69	26.2	437.64	64.26	318.1	6.84	1.58	1.4	4.44	0.315315315
166	0	1	54	172	1.72	87	29.40778799	1	2	1	1	98	55	0	1	0	0	0	0	0	2	1	134	87	6.8	163	209	2.92	71.57534247	43	2.98	0.979865772	0.25	0.15	19.46666667	0.205479452	10	27.5	0.87	4.77	5	383	85.5	414.1	4.36	2.77	0.94	2.72	0.345588235
578	1	1	70	170	1.7	75	25.95155709	2	1	0	0	146	114	0	0	0	0	0	0	1	3	3	135	85	5.47	168	224	2.43	92.18106996	44.5	2.48	0.97983871	0.16872428	0.1	24.3	0.243902439	10.5	19.9	0.9	7.77	0.23	93.01	61.11	295.36	6.27	1.22	1.13	4.19	0.269689737
24	1	1	37	172	1.72	78	26.36560303	2	5	0	0	140	112	0	1	0	0	0	0	0	20	20	168	97	8.23	135	247	3.77	65.51724138	45.8	3.86	0.976683938	0.137931034	0.07	53.85714286	0.134615385	9.2	29.3	0.8	6.97	5	542	81.6	390.1	4.21	2.19	0.69	2.79	0.247311828
86	0	1	48	175	1.75	75	24.48979592	1	1	1	1	95	48	0	0	0	0	0	0	1	2	1	135	85	6.21	155	240	2.6	92.30769231	41.9	2.67	0.973782772	0.203846154	0.36	7.222222222	0.679245283	10.6	25.2	0.85	5.71	47.7	345.42	63.95	316.91	4.23	1.18	1.34	2.26	0.592920354
795	1	1	83	172	1.72	80	27.04164413	1	1	1	0	110	110	1	1	0	0	0	0	1	5	3	160	82	4.76	129.4	242	2.09	115.7894737	43.9	2.15	0.972093023	0.411483254	0.18	11.61111111	0.209302326	11.2	25.5	0.97	5.45	88.8	479	73.3	308.1	6.16	1.15	0.54	3.81	0.141732283
211	0	1	56	176	1.76	55.5	17.91709711	1	1	1	0	47	20	0	1	0	0	1	0	0	3	3	165	94	8.6	146	201	3.8	52.89473684	44.2	3.92	0.969387755	0.157894737	0.25	15.2	0.416666667	11.3	27.4	0.98	5.72	638	313.5	80.61	317.07	4.27	1.49	0.86	2.79	0.308243728
233	0	2	57	166	1.66	70	25.40281608	1	1	0	0	84	25	0	1	0	0	0	0	0	2	1	129	81	4.64	141	226	2.06	109.7087379	44.4	2.16	0.953703704	0.126213592	0.15	13.73333333	0.576923077	10.4	25.1	0.9	5.95	30.9	558	66.9	430.5	3.92	2.24	0.99	2.09	0.473684211
713	1	1	76	168	1.68	55	19.48696145	1	1	1	0	60	31	0	1	0	0	1	0	0	4	4	139	82	3.96	146	143	1.76	81.25	44.4	1.86	0.946236559	0.488636364	0.02	88	0.023255814	11	27.6	0.96	8.46	134	195	69.6	181.1	4.34	0.81	0.54	2.54	0.212598425
17	0	1	34	176	1.76	75	24.21229339	1	1	1	1	58	21	0	0	0	0	0	0	0	5	5	145	68	6.82	170	252	2.96	85.13513514	43.5	3.13	0.945686901	0.155405405	0.22	13.45454545	0.47826087	10.3	32.1	0.89	5.44	5	398	59.5	483.1	4.26	1.74	1.03	2.68	0.384328358
56	0	1	43	171	1.71	69	23.59700421	1	1	1	1	108	48	0	0	0	0	0	0	0	1	1	145	78	7.26	170	251	3.25	77.23076923	44.7	3.44	0.944767442	0.104615385	0.16	20.3125	0.470588235	9.1	25.9	0.79	12.96	5	183	65	390.5	5.91	3.23	1.03	3.76	0.27393617
337	1	1	62	170	1.7	65	22.49134948	1	1	1	0	90	47	0	1	0	0	0	0	0	8	5	127	81	5	133	182	2.18	83.48623853	43.6	2.31	0.943722944	0.178899083	0.09	24.22222222	0.230769231	11.5	25.7	0.99	5.2	0.3	140.2	61.6	299.9	3.37	1.16	1.24	1.68	0.738095238
661	1	2	73	176	1.76	60	19.36983471	1	1	0	0	73	33	0	1	0	0	0	0	0	4	4	173	82	4.91	114	164	2.06	79.61165049	41.9	2.24	0.919642857	0.199029126	0.19	10.84210526	0.463414634	10.2	27.5	0.88	5.2	70	213.9	53.3	170.3	4.84	1.84	1.31	2.53	0.517786561
261	0	1	58	172	1.72	100	33.80205516	1	1	0	0	178	40	1	1	0	0	0	0	0	5	5	146	87	6.81	146	135	2.86	47.2027972	42	3.16	0.905063291	0.216783217	0.14	20.42857143	0.225806452	10.6	26.4	0.92	5.32	5	181	52.4	247.5	4.38	1.07	1.03	2.89	0.356401384
750	0	1	79	165	1.65	78	28.65013774	1	2	1	1	121	29	0	0	0	0	0	0	1	2	1	147	86	5.15	147	194	2.18	88.99082569	42.4	2.41	0.904564315	0.197247706	0.12	18.16666667	0.279069767	10.6	27.5	0.92	5.85	11.4	457	57.4	189.7	3.36	0.69	0.78	2.03	0.384236453
183	0	1	55	173	1.73	100	33.41240937	1	1	1	0	131	37	1	0	0	0	0	0	0	2	1	150	90	8.65	164	211	3.59	58.77437326	41.5	3.97	0.904282116	0.211699164	0.27	13.2962963	0.355263158	10	24.6	0.87	6.2	23.1	210.4	86.7	450.2	4.65	0.87	1.23	2.67	0.460674157
297	0	2	60	165	1.65	73	26.81359045	1	1	0	0	173	65	0	1	1	0	1	0	0	9	3	125	85	6.69	149	244	2.99	81.60535117	44.8	3.32	0.90060241	0.093645485	0.09	33.22222222	0.321428571	10.4	25.7	0.9	22.26	0.3	400	53.7	209.5	3.76	0.92	1.41	1.55	0.909677419
85	0	1	48	170	1.7	73	25.25951557	1	1	0	0	211	72	0	0	0	0	0	0	0	2	1	150	89	3.04	156	243	1.28	189.84375	42.1	1.45	0.882758621	0.21875	0.01	128	0.035714286	11.6	34.6	1.01	7.4	37.75	371.27	68.8	459.03	3.73	1.3	0.72	2.24	0.321428571
822	1	1	92	176	1.76	74	23.88946281	2	1	1	1	208	65	1	1	0	0	0	0	1	6	2	145	67	6.55	135	186	2.52	73.80952381	38.5	2.89	0.871972318	0.341269841	0.26	9.692307692	0.302325581	13.5	24.7	1.11	7.01	157	496.2	91.42	395.2	5.35	1.62	1.11	3.35	0.331343284
361	0	1	63	172	1.72	100	33.80205516	2	1	0	0	74	46	0	1	0	1	1	0	0	15	15	124	96	13.7	171	207	5.62	36.83274021	41.1	6.54	0.859327217	0.09252669	0.33	17.03030303	0.634615385	13.3	30.5	1.16	7.61	443	405	105.8	471.5	3.55	1.01	0.65	2.08	0.3125
794	1	1	83	175	1.75	70	22.85714286	1	1	0	0	241	83	0	0	0	0	0	0	1	12	9	151	73	5.3	150	165	2.22	74.32432432	42	2.6	0.853846154	0.18018018	0.05	44.4	0.125	10.2	29.3	0.88	5.94	95.6	333	131.1	384	4.62	1.02	1.22	2.58	0.472868217
647	0	2	73	156	1.56	86	35.33859303	2	1	0	0	134	37	0	1	0	0	0	0	0	4	2	142	92	6.9	149	198	2.87	68.98954704	41.6	3.39	0.84660767	0.195121951	0.06	47.83333333	0.107142857	11.1	29.3	0.97	6.62	193	438	65.6	389.2	4.86	1.38	1.62	2.67	0.606741573
254	0	1	58	170	1.7	78	26.98961938	1	2	0	0	110	28	0	1	0	0	0	0	0	2	1	143	80	7.68	145	272	3.25	83.69230769	42.3	3.89	0.835475578	0.141538462	0.07	46.42857143	0.152173913	10.1	28.7	0.88	5.18	8.7	445	66.1	370.8	4.73	1.54	0.97	3.28	0.295731707
178	1	1	54	176	1.76	60	19.36983471	1	1	1	0	20	67	0	0	0	0	0	0	0	3	3	118	69	8.47	152	387	3.35	115.5223881	39.6	4.01	0.835411471	0.208955224	0.33	10.15151515	0.471428571	10	24.9	0.87	7.14	207	298.8	79.4	413.8	3.4	0.71	0.78	2.08	0.375
364	1	2	63	156	1.56	92	37.80407627	1	1	0	0	229	79	0	1	0	0	1	0	0	4	4	156	97	6.37	118	222	2.23	99.55156951	35.1	2.69	0.828996283	0.215246637	0.91	2.450549451	1.895833333	10.8	26.5	0.94	4.84	23	576.5	58.92	253.35	4.16	1.63	1.22	2.22	0.54954955
103	0	1	49	172	1.72	82	27.71768524	2	2	0	0	132	37	0	0	0	0	0	0	0	2	0	131	85	7.51	161	190	2.99	63.5451505	39.8	3.65	0.819178082	0.204013378	0.24	12.45833333	0.393442623	10.4	31.5	0.9	5.91	11.2	419	75.4	420.3	5.62	0.52	1.14	4.3	0.265116279
73	1	1	46	172	1.72	100	33.80205516	1	1	1	0	63	32	0	0	0	0	0	0	1	4	2	144	88	13.84	162	232	5.56	41.72661871	40.1	6.85	0.811678832	0.178057554	0.36	15.44444444	0.363636364	9.6	26.4	0.83	6.59	5	193	67.4	240.3	6.29	1.25	1	3.57	0.280112045
707	1	2	76	160	1.6	70	27.34375	1	3	0	0	209	67	0	1	0	1	0	0	0	12	11	139	71	3.96	124	171	1.63	104.9079755	41.1	2.02	0.806930693	0.141104294	0.07	23.28571429	0.304347826	10.8	31.5	0.94	6.21	131	427	59.7	345.4	2.25	0.74	0.7	1.25	0.56
311	0	1	61	174	1.74	75	24.77209671	2	1	0	1	185	41	0	0	0	0	0	0	0	1	1	122	80	6.1	133	256	2.4	106.6666667	39.3	2.98	0.805369128	0.170833333	0.26	9.230769231	0.634146341	10.5	25.1	0.91	6.59	27.5	145.5	62.52	284.99	4.31	0.27	1.58	2.35	0.672340426
733	0	1	78	174	1.74	78	25.76298058	1	1	1	0	130	29	0	0	0	0	0	0	0	6	4	176	94	16	160	259	6.5	39.84615385	40.5	8.28	0.785024155	0.08	0.14	46.42857143	0.269230769	11.2	27.2	0.9	10.66	40.6	495.27	71.76	480.54	3.83	1.38	1.03	2.26	0.455752212
53	0	1	42	173	1.73	75	25.05930703	1	1	0	0	92	32	0	0	0	0	0	0	1	1	1	144	103	5.65	157	214	2.21	96.83257919	39	2.87	0.770034843	0.162895928	0.19	11.63157895	0.527777778	10.7	25.7	0.93	5.53	5	183	70.6	367.7	5.55	1.53	1.09	3.81	0.286089239
654	1	2	73	162	1.62	55	20.95717116	1	1	0	0	107	96	0	0	0	0	0	0	0	20	11	134	85	11.04	104	150	4.17	35.97122302	37.7	5.51	0.756805808	0.254196643	0.25	16.68	0.235849057	11.5	27.5	1	8.6	102	306	36.4	199.5	2.54	0.89	0.65	1.38	0.471014493
451	0	2	66	157	1.57	65	26.37023814	1	1	0	0	104	49	0	1	0	0	0	0	0	20	20	139	80	3.02	118	132	1.16	113.7931034	38.4	1.58	0.734177215	0.172413793	0.05	23.2	0.25	9.7	24.6	0.84	8.17	53.5	170	47.7	142.8	4.78	1.04	0.81	3.1	0.261290323
79	1	1	47	175	1.75	75	24.48979592	1	1	1	0	94	90	0	1	0	0	0	0	1	3	2	157	92	5.71	139	185	2.08	88.94230769	36.4	2.85	0.729824561	0.245192308	0.22	9.454545455	0.431372549	12.5	26.6	1.04	4.91	22	522.32	68.05	268.9	3.75	1.16	0.67	2.01	0.333333333
267	1	1	58	171	1.71	70	23.93898977	1	1	1	1	98	48	0	0	0	0	0	0	1	6	6	156	95	8.36	152	198	3.05	64.91803279	36.4	4.21	0.724465558	0.173770492	0.44	6.931818182	0.830188679	9.1	22.6	0.79	7.28	23.1	179	62.1	334.9	5.26	1.83	1.19	3.26	0.365030675
285	0	2	59	158	1.58	58	23.23345618	1	1	1	1	180	50	0	1	0	0	0	0	0	3	3	135	82	6.67	133	236	2.53	93.28063241	38	3.54	0.714689266	0.181818182	0.13	19.46153846	0.282608696	10.1	25.1	0.88	15.82	32.7	176	35.3	164.2	4.17	1.85	0.87	2.37	0.367088608
338	1	1	62	171	1.71	70	23.93898977	1	1	1	1	44	20	0	1	0	1	1	0	0	13	13	175	98	7.58	150	221	2.88	76.73611111	38	4.1	0.702439024	0.177083333	0.04	72	0.078431373	12.1	29.3	0.99	8.28	384	396.47	55.84	290.28	4.08	1.74	0.06	2.49	0.024096386
756	1	1	79	169	1.69	90	31.5115017	1	1	1	1	84	54	0	1	0	0	0	0	0	20	20	153	66	10.07	131	170	3.77	45.0928382	37.4	5.4	0.698148148	0.185676393	0.15	25.13333333	0.214285714	11.6	25.6	1.01	6.53	180	456.63	81.65	245.84	3.67	0.62	0.54	2.05	0.263414634
316	1	1	61	172	1.72	78	26.36560303	1	1	1	0	136	110	0	1	0	0	0	0	0	18	17	135	67	6.59	147	214	2.42	88.42975207	36.7	3.52	0.6875	0.214876033	0.12	20.16666667	0.230769231	14.8	23.3	1.29	7.14	2722	461	72	388	5.55	1.07	0.65	3.84	0.169270833
3	0	1	28	178	1.78	55	17.35891933	1	1	1	1	232	80	0	0	0	0	0	0	0	12	7	118	78	11.69	157	265	4.47	59.28411633	38.2	6.65	0.672180451	0.111856823	0.02	223.5	0.04	9.7	27.2	0.83	4.33	0.23	731.34	79.73	402.05	4.58	1.61	1.84	1.88	0.978723404
18	1	1	34	170	1.7	78	26.98961938	1	1	1	0	53	20	0	0	0	0	0	0	1	9	8	128	74	11.69	148	453	3.76	120.4787234	32.2	5.85	0.642735043	0.265957447	1.04	3.615384615	1.04	10.3	27.6	0.89	6.27	0.26	445	66.2	278.8	5.48	2.01	0.9	3.37	0.267062315
357	0	1	63	165	1.65	58	21.30394858	1	2	1	1	133	37	0	0	0	0	0	0	1	3	3	128	72	11.85	135	198	4.18	47.36842105	35.3	6.58	0.635258359	0.148325359	0.44	9.5	0.709677419	11	25.6	0.89	6.8	0.2	382.39	113.3	326.7	4.85	0.73	1.07	3.33	0.321321321
776	1	2	81	160	1.6	60	23.4375	1	1	0	0	223	77	1	1	1	0	1	0	1	9	9	148	70	11.94	133	206	4.22	48.81516588	35.3	6.8	0.620588235	0.154028436	0.25	16.88	0.384615385	10.4	29.3	0.9	15.33	180	492	56.7	212.7	2.98	0.75	0.54	1.34	0.402985075
242	0	2	57	160	1.6	67	26.171875	1	1	0	0	30	75	0	0	0	0	0	0	0	1	1	125	76	5.62	137	246	1.99	123.6180905	35.3	3.24	0.614197531	0.165829146	0.04	49.75	0.121212121	9.2	27.1	0.8	5.93	33	243	61	266.2	5.31	0.94	1.48	3.22	0.459627329
163	0	2	54	156	1.56	56	23.01117686	2	2	0	0	92	26	0	0	0	0	0	0	0	2	1	119	81	8.07	122	304	2.67	113.8576779	33.1	4.4	0.606818182	0.277153558	0.22	12.13636364	0.297297297	11.1	27.8	0.9	5.87	0.23	437.75	54.45	243.29	5.88	1.19	1.34	3.36	0.398809524
253	0	1	58	178	1.78	85	26.82742078	2	2	1	1	164	40	0	0	1	0	0	0	0	1	0	143	89	10.82	155	200	3.72	53.76344086	34.4	6.3	0.59047619	0.185483871	0.08	46.5	0.115942029	11	28.7	0.95	9.85	0.23	507.29	63.02	513.16	4.26	1.98	1.18	2.4	0.491666667
374	0	1	64	166	1.66	61	22.13673973	2	3	1	1	97	92	0	1	0	0	0	0	0	2	0	177	83	13.84	149	295	4.49	65.70155902	32.4	8.13	0.552275523	0.211581292	0.26	17.26923077	0.273684211	9.8	31.5	0.85	8.48	84.1	332	116.9	396.4	4.87	0.97	1.35	3.02	0.447019868
121	0	2	51	159	1.59	70	27.68877813	1	1	0	0	75	32	0	0	0	0	0	0	0	7	4	120	80	7.55	140	287	2.32	123.7068966	30.7	4.27	0.543325527	0.25	0.34	6.823529412	0.586206897	11.1	8	0.92	8.37	23	206	58	432	4.32	2.17	1	2.39	0.418410042
500	0	2	68	156	1.56	56	23.01117686	2	2	0	0	202	70	0	0	0	0	1	0	0	4	2	125	63	10.76	134	197	3.49	56.4469914	32.4	6.52	0.535276074	0.171919771	0.14	24.92857143	0.233333333	11.3	31.5	0.98	7.99	12.3	381	59.5	294.4	4.06	0.94	1.04	2.3	0.452173913
38	0	2	40	156	1.56	60	24.65483235	1	1	0	0	111	28	0	0	0	0	0	0	0	2	2	141	98	8.09	139	320	1.97	162.4365482	24.4	5.64	0.34929078	0.223350254	0.01	197	0.022727273	10.3	25.8	0.89	9.09	11.1	437.25	50.25	307.74	5.59	1.85	1.42	3.58	0.396648045
549	1	1	69	170	1.7	65	22.49134948	1	2	1	1	79	46	0	1	1	0	0	0	0	4	4	137	88	24.66	144	178	4.32	41.2037037	17.5	17.85	0.242016807	0.548611111	0.09	48	0.037974684	10.9	25.7	0.95	12.61	18.9	451	67.9	462.5	2.1	0.84	0.55	1.23	0.447154472
628	0	1	72	170	1.7	78	26.98961938	1	3	1	0	86	25	0	1	0	1	0	0	0	4	4	123	88	7.84	135	167	1.6	104.375	58.7	8.28	0.193236715	0.4375	0.21	7.619047619	0.3	12.1	27.1	0.99	6.53	486	394.69	86.08	442.93	3.45	0.78	1.12	1.75	0.64
760	1	2	80	157	1.57	56	22.7189744	1	1	0	0	89	110	0	0	0	0	0	0	1	5	3	126	68	11.1	125	141	7.24	19.47513812	65.2	2.25	0.032177778	0.087016575	0.19	38.10526316	0.301587302	10.1	31.5	0.88	6.68	266	389	68	514	5.59	1.62	0.67	3.37	0.198813056
[truncated: 2 more columns]
